# Supplementary material for: X-ray computed tomography library of shark anatomy and lower jaw surface models
Source: Sci Data. 2017 Apr 11;4:170047. doi: 10.1038/sdata.2017.47 (PMC5387928; doi:10.1038/sdata.2017.47)
Supplement: Supplementary file 1 [file sdata201747-isa1.zip]

Archive with 3 entries (3 files):
- i_Investigation.txt
- s_study_Kaminga.txt
- a_assay_Kaminga.txt
