# Supplementary material for: X-ray computed tomography library of shark anatomy and lower jaw surface models
Source: Sci Data. 2017 Apr 11;4:170047. doi: 10.1038/sdata.2017.47 (PMC5387928; doi:10.1038/sdata.2017.47)
Supplement: Supplementary file 1 [file sdata201747-isa1.zip › i_Investigation.txt]

# Investigation File generated for Scientific Data with Investigation File Authoring Tool version 0.1.0 on 06/04/2017 - This metadata file is CC0
ONTOLOGY SOURCE REFERENCE
Term Source Name	NCBITAXON	BTO	PATO	UO	ERO	OBI	CLO	UBERON	EFO
Term Source File	http://data.bioontology.org/ontologies/NCBITAXON	http://data.bioontology.org/ontologies/BTO	http://data.bioontology.org/ontologies/PATO	http://data.bioontology.org/ontologies/UO	http://data.bioontology.org/ontologies/ERO	http://data.bioontology.org/ontologies/OBI	http://data.bioontology.org/ontologies/CLO	http://data.bioontology.org/ontologies/UBERON	http://data.bioontology.org/ontologies/EFO
Term Source Version	2016AB	unknown	unknown	unknown	2013-08-02	2014-08-18	2.1.90	releases/2014-06-15	2.81
Term Source Description	National Center for Biotechnology Information (NCBI) Organismal Classification	BRENDA Tissue and Enzyme Source Ontology	Phenotypic Quality Ontology	Units of Measurement Ontology	Eagle-I Research Resource Ontology	Ontology for Biomedical Investigations	Cell Line Ontology	Uber Anatomy Ontology	Experimental Factor Ontology
INVESTIGATION
Investigation Identifier
Investigation Title
Investigation Description
Investigation Submission Date
Investigation Public Release Date
INVESTIGATION PUBLICATIONS
Investigation PubMed ID
Investigation Publication DOI
Investigation Publication Author List
Investigation Publication Title
Investigation Publication Status
Investigation Publication Status Term Accession Number
Investigation Publication Status Term Source REF
INVESTIGATION CONTACTS
Investigation Person Last Name
Investigation Person Mid Initials
Investigation Person First Name
Investigation Person Address
Investigation Person Phone
Investigation Person Fax
Investigation Person Email
Investigation Person Affiliation
Investigation Person Roles
Investigation Person Roles Term Accession Number
Investigation Person Roles Term Source REF
STUDY
Study Identifier	10.1038/sdata.2017.47
Study Title	X-ray computed tomography library of shark anatomy and lower jaw surface models
Study Submission Date	08/12/2016
Study Public Release Date	11/04/2017
Study Description	http://www.nature.com/articles/sdata201747#abstract
Study File Name	s_study_Kaminga.txt
Comment[Subject Keywords]	//;///;///
Comment[Manuscript Licence]	CC BY-4.0
Comment[Experimental Metadata Licence]	CC0
Comment[Supplementary Information File Name]	
Comment[Supplementary Information File Type]	x-zip-compressed
Comment[Supplementary Information File URL]	http://www.nature.com/articles/sdata201747#supplementary-information
Comment[Data Repository]	figshare
Comment[Data Record Accession]	doi:10.6084/m9.figshare.c.3662366
Comment[Data Record URI]	https://dx.doi.org/10.6084/m9.figshare.c.3662366
STUDY DESIGN DESCRIPTORS
Study Design Type	data integration objective	species comparison design
Study Design Type Term Accession Number	ERO:0100092	OBI:0001310
Study Design Type Term Source REF	ERO	OBI
STUDY PUBLICATIONS
Study PubMed ID
Study Publication DOI
Study Publication Author List
Study Publication Title
Study Publication Status
Study Publication Status Term Accession Number
Study Publication Status Term Source REF
STUDY FACTORS
Study Factor Name	scanned organism part	species
Study Factor Type	animal body part	organism
Study Factor Type Term Accession Number	http://www.ebi.ac.uk/efo/EFO_0000808	OBI:0100026
Study Factor Type Term Source REF	CLO	OBI
STUDY ASSAYS
Study Assay Measurement Type	morphology
Study Assay Measurement Type Term Accession Number	PATO:0000051
Study Assay Measurement Type Term Source REF	UBERON
Study Assay Technology Type	computed tomography
Study Assay Technology Type Term Accession Number	http://www.ebi.ac.uk/efo/EFO_0003960
Study Assay Technology Type Term Source REF	EFO
Study Assay Technology Platform	""
Study Assay File Name	a_assay_Kaminga.txt
STUDY PROTOCOLS
Study Protocol Name	Specimens	CT scanning	3D segmentations
Study Protocol Type	selection	computed tomography scanner	data representational model
Study Protocol Type Term Accession Number	OBI:0001928	OBI:0000982	OBI:0000658
Study Protocol Type Term Source REF	OBI	OBI	OBI
Study Protocol Description			
Study Protocol URI	""	""	""
Study Protocol Version			
Study Protocol Parameters Name	""	scanning institute; scanner; tube voltage; tube charge per rotation; reconstruction filter; slice increment; slice thickness; number of slices	""
Study Protocol Parameters Name Term Accession Number	""	""	""
Study Protocol Parameters Name Term Source REF	""	""	""
Study Protocol Components Name	""	""	""
Study Protocol Components Type	""	""	""
Study Protocol Components Type Term Accession Number	""	""	""
Study Protocol Components Type Term Source REF	""	""	""
STUDY CONTACTS
Study Person Last Name	Kamminga	De Bruin	Geleijns	Brazeau
Study Person First Name	Pepijn	Paul W.	Jacob	Martin D.
Study Person Mid Initials				
Study Person Email	pepijn.kamminga@naturalis.nl	""	""	""
Study Person Phone				
Study Person Fax				
Study Person Address				
Study Person Affiliation	Naturalis Biodiversity Center Leiden, Darwinweg 2, Leiden 2333 CR, The Netherlands	Department of Radiology, Leiden University Medical Center, Albinusdreef 2, Leiden 2300 RC, The Netherlands	Department of Radiology, Leiden University Medical Center, Albinusdreef 2, Leiden 2300 RC, The Netherlands	Department of Life Sciences, Imperial College London, Silwood Park Campus, Buckhurst Rd., Ascot SL5 7PY, UK
Study Person Roles				
Study Person Roles Term Accession Number				
Study Person Roles Term Source REF				
Comment[Study Person ORCID]				
Comment[Funder]				
Comment[FundRef ID]				
Comment[Funder Term Source REF]				
Comment[Grant Identifier]				
