# Supplementary material for: X-ray computed tomography library of shark anatomy and lower jaw surface models
Source: Sci Data. 2017 Apr 11;4:170047. doi: 10.1038/sdata.2017.47 (PMC5387928; doi:10.1038/sdata.2017.47)
Supplement: Supplementary file 1 [file sdata201747-isa1.zip › s_study_Kaminga.txt]

Source Name	Characteristics[organism]	Term Source REF	Term Accession Number	Characteristics[organism part]	Term Source REF	Term Accession Number	Characteristics[sex]	Term Source REF	Term Accession Number	Protocol REF	Sample Name	Factor Value[scanned organism part]	Factor Value[species]
BMNH 1890.9.23.233 Brachelurus waddi	Brachelurus waddi	NCBITAXON	NCBITaxon:582434	lower jaw region	UBERON	UBERON:0001710	male	PATO	PATO:0000384	Specimens	BMNH 1890.9.23.233 Brachelurus waddi_left lower jaw	left lower jaw	Brachelurus waddi
BMNH 1900.11.6.7 Echinorhinus brucus	Echinorhinus brucus	NCBITAXON	NCBITaxon:862826	lower jaw region	UBERON	UBERON:0001710	male	PATO	PATO:0000384	Specimens	BMNH 1900.11.6.7 Echinorhinus brucus_left lower jaw	left lower jaw	Echinorhinus brucus
BMNH 1904.11.30.10 Centrophorus uyato	Centrophorus uyato	NCBITAXON	NCBITaxon:495836	lower jaw region	UBERON	UBERON:0001710	female	PATO	PATO:0000383	Specimens	BMNH 1904.11.30.10 Centrophorus uyato_left lower jaw	left lower jaw	Centrophorus uyato
BMNH 1904.11.30.9 Centrophorus uyato	Centrophorus uyato	NCBITAXON	NCBITaxon:495836	lower jaw region	UBERON	UBERON:0001710	male	PATO	PATO:0000384	Specimens	BMNH 1904.11.30.9 Centrophorus uyato_left lower jaw	left lower jaw	Centrophorus uyato
BMNH 1935.2.26.1 Chlamydoselachus anguineus	Chlamydoselachus anguineus	NCBITAXON	NCBITaxon:27585	lower jaw region	UBERON	UBERON:0001710	female	PATO	PATO:0000383	Specimens	BMNH 1935.2.26.1 Chlamydoselachus anguineus_left lower jaw	left lower jaw	Chlamydoselachus anguineus
BMNH 1936.7.29.12 Pristiophorus japonicus	Pristiophorus japonicus	NCBITAXON	NCBITaxon:55135	lower jaw region	UBERON	UBERON:0001710	female	PATO	PATO:0000383	Specimens	BMNH 1936.7.29.12 Pristiophorus japonicus_left lower jaw	left lower jaw	Pristiophorus japonicus
BMNH 1973.7.9.12 Centrophorus seychellorum	Centrophorus seychellorum	NCBITAXON	NCBITaxon:212736	lower jaw region	UBERON	UBERON:0001710	female	PATO	PATO:0000383	Specimens	BMNH 1973.7.9.12 Centrophorus seychellorum_left lower jaw	left lower jaw	Centrophorus seychellorum
BMNH 1973.7.9.13 Centrophorus seychellorum	Centrophorus seychellorum	NCBITAXON	NCBITaxon:212736	lower jaw region	UBERON	UBERON:0001710	female	PATO	PATO:0000383	Specimens	BMNH 1973.7.9.13 Centrophorus seychellorum_left lower jaw	left lower jaw	Centrophorus seychellorum
BMNH 1978.6.22.1 Cetorhinus maximus	Cetorhinus maximus	NCBITAXON	NCBITaxon:57982	lower jaw region	UBERON	UBERON:0001710				Specimens	BMNH 1978.6.22.1 Cetorhinus maximus_left lower jaw	left lower jaw	Cetorhinus maximus
BMNH 1982.11.1.90 Orectolobus japonicus	Orectolobus japonicus	NCBITAXON	NCBITaxon:582428	lower jaw region	UBERON	UBERON:0001710	female	PATO	PATO:0000383	Specimens	BMNH 1982.11.1.90 Orectolobus japonicus_left lower jaw	left lower jaw	Orectolobus japonicus
BMNH 1987.1.21.3 Apristurus laurussonii	Apristurus laurussonii	NCBITAXON	NCBITaxon:164746	lower jaw region	UBERON	UBERON:0001710	male	PATO	PATO:0000384	Specimens	BMNH 1987.1.21.3 Apristurus laurussonii_left lower jaw	left lower jaw	Apristurus laurussonii
BMNH 2000.2.24.4 Centroscymnus crepdidater	Centroselachus crepidater	NCBITAXON	NCBITaxon:335028	lower jaw region	UBERON	UBERON:0001710	female	PATO	PATO:0000383	Specimens	BMNH 2000.2.24.4 Centroscymnus crepdidater_left lower jaw	left lower jaw	Centroscymnus crepdidater
BMNH 2004.4.15.30 Cetorhinus maximus	Cetorhinus maximus	NCBITAXON	NCBITaxon:57982	lower jaw region	UBERON	UBERON:0001710				Specimens	BMNH 2004.4.15.30 Cetorhinus maximus_left lower jaw	left lower jaw	Cetorhinus maximus
RMNH.PISC.no id Sphyrna tudes	Sphyrna tudes	NCBITAXON	NCBITaxon:661134	lower jaw region	UBERON	UBERON:0001710	female	PATO	PATO:0000383	Specimens	RMNH.PISC.no id Sphyrna tudes_left lower jaw	left lower jaw	Sphyrna tudes
RMNH.PISC.17804 Euprotomicrus bispinatus	Euprotomicrus bispinatus	NCBITAXON	NCBITaxon:305515	lower jaw region	UBERON	UBERON:0001710	male	PATO	PATO:0000384	Specimens	RMNH.PISC.17804 Euprotomicrus bispinatus_left lower jaw	left lower jaw	Euprotomicrus bispinatus
RMNH.PISC.21558.b Etmopterus spinax	Etmopterus spinax	NCBITAXON	NCBITaxon:648166	lower jaw region	UBERON	UBERON:0001710	female	PATO	PATO:0000383	Specimens	RMNH.PISC.21558.b Etmopterus spinax_left lower jaw	left lower jaw	Etmopterus spinax
RMNH.PISC.23320 Mustelus higmani	Mustelus higmani	NCBITAXON	NCBITaxon:1777961	lower jaw region	UBERON	UBERON:0001710	female	PATO	PATO:0000383	Specimens	RMNH.PISC.23320 Mustelus higmani_left lower jaw	left lower jaw	Mustelus higmani
RMNH.PISC.23617 Galeus melastomus	Galeus melastomus	NCBITAXON	NCBITaxon:77914	lower jaw region	UBERON	UBERON:0001710	female	PATO	PATO:0000383	Specimens	RMNH.PISC.23617 Galeus melastomus_left lower jaw	left lower jaw	Galeus melastomus
RMNH.PISC.23690 Galeorhinus galeus	Galeorhinus galeus	NCBITAXON	NCBITaxon:86063	lower jaw region	UBERON	UBERON:0001710	male	PATO	PATO:0000384	Specimens	RMNH.PISC.23690 Galeorhinus galeus_left lower jaw	left lower jaw	Galeorhinus galeus
RMNH.PISC.24037 Scyliorhinus stellaris	Scyliorhinus stellaris	NCBITAXON	NCBITaxon:68454	lower jaw region	UBERON	UBERON:0001710	male	PATO	PATO:0000384	Specimens	RMNH.PISC.24037 Scyliorhinus stellaris_left lower jaw	left lower jaw	Scyliorhinus stellaris
RMNH.PISC.24047 Squatina squatina	Squatina squatina	NCBITAXON	NCBITaxon:263718	lower jaw region	UBERON	UBERON:0001710	male	PATO	PATO:0000384	Specimens	RMNH.PISC.24047 Squatina squatina_left lower jaw	left lower jaw	Squatina squatina
RMNH.PISC.24057.a Etmopterus spinax	Etmopterus spinax	NCBITAXON	NCBITaxon:648166	lower jaw region	UBERON	UBERON:0001710	male	PATO	PATO:0000384	Specimens	RMNH.PISC.24057.a Etmopterus spinax_left lower jaw	left lower jaw	Etmopterus spinax
RMNH.PISC.24057.b Etmopterus spinax	Etmopterus spinax	NCBITAXON	NCBITaxon:648166	lower jaw region	UBERON	UBERON:0001710	male	PATO	PATO:0000384	Specimens	RMNH.PISC.24057.b Etmopterus spinax_left lower jaw	left lower jaw	Etmopterus spinax
RMNH.PISC.24270 Squatina squatina	Squatina squatina	NCBITAXON	NCBITaxon:263718	lower jaw region	UBERON	UBERON:0001710	female	PATO	PATO:0000383	Specimens	RMNH.PISC.24270 Squatina squatina_left lower jaw	left lower jaw	Squatina squatina
RMNH.PISC.24271 Carcharhinus leucas	Carcharhinus leucas	NCBITAXON	NCBITaxon:46612	lower jaw region	UBERON	UBERON:0001710	male	PATO	PATO:0000384	Specimens	RMNH.PISC.24271 Carcharhinus leucas_left lower jaw	left lower jaw	Carcharhinus leucas
RMNH.PISC.27102 Etmopterus spinax	Etmopterus spinax	NCBITAXON	NCBITaxon:648166	lower jaw region	UBERON	UBERON:0001710	female	PATO	PATO:0000383	Specimens	RMNH.PISC.27102 Etmopterus spinax_left lower jaw	left lower jaw	Etmopterus spinax
RMNH.PISC.32449 Scyliorhinus canicula	Scyliorhinus canicula	NCBITAXON	NCBITaxon:7830	lower jaw region	UBERON	UBERON:0001710	male	PATO	PATO:0000384	Specimens	RMNH.PISC.32449 Scyliorhinus canicula_left lower jaw	left lower jaw	Scyliorhinus canicula
RMNH.PISC.33022 Chiloscyllium punctatum	Chiloscyllium punctatum	NCBITAXON	NCBITaxon:137246	lower jaw region	UBERON	UBERON:0001710	male	PATO	PATO:0000384	Specimens	RMNH.PISC.33022 Chiloscyllium punctatum_left lower jaw	left lower jaw	Chiloscyllium punctatum
RMNH.PISC.33989 Halaelurus boesemani	Halaelurus boesemani	NCBITAXON	NCBITaxon:88061	lower jaw region	UBERON	UBERON:0001710	female	PATO	PATO:0000383	Specimens	RMNH.PISC.33989 Halaelurus boesemani_left lower jaw	left lower jaw	Halaelurus boesemani
RMNH.PISC.33990 Atelomycterus marmoratus	Atelomycterus marmoratus	NCBITAXON	NCBITaxon:496083	lower jaw region	UBERON	UBERON:0001710	female	PATO	PATO:0000383	Specimens	RMNH.PISC.33990 Atelomycterus marmoratus_left lower jaw	left lower jaw	Atelomycterus marmoratus
RMNH.PISC.33994 Hemiscyllium strahani	Hemiscyllium strahani	NCBITAXON	NCBITaxon:170819	lower jaw region	UBERON	UBERON:0001710	female	PATO	PATO:0000383	Specimens	RMNH.PISC.33994 Hemiscyllium strahani_left lower jaw	left lower jaw	Hemiscyllium strahani
RMNH.PISC.34024.b Atelomycterus marmoratus	Atelomycterus marmoratus	NCBITAXON	NCBITaxon:496083	lower jaw region	UBERON	UBERON:0001710	male	PATO	PATO:0000384	Specimens	RMNH.PISC.34024.b Atelomycterus marmoratus_left lower jaw	left lower jaw	Atelomycterus marmoratus
RMNH.PISC.34025 Halaelurus boesemani	Halaelurus boesemani	NCBITAXON	NCBITaxon:88061	lower jaw region	UBERON	UBERON:0001710	male	PATO	PATO:0000384	Specimens	RMNH.PISC.34025 Halaelurus boesemani_left lower jaw	left lower jaw	Halaelurus boesemani
RMNH.PISC.34027 Atelomycterus marmoratus	Atelomycterus marmoratus	NCBITAXON	NCBITaxon:496083	lower jaw region	UBERON	UBERON:0001710	female	PATO	PATO:0000383	Specimens	RMNH.PISC.34027 Atelomycterus marmoratus_left lower jaw	left lower jaw	Atelomycterus marmoratus
RMNH.PISC.34044 Prionace glauca	Prionace glauca	NCBITAXON	NCBITaxon:7815	lower jaw region	UBERON	UBERON:0001710				Specimens	RMNH.PISC.34044 Prionace glauca_left lower jaw	left lower jaw	Prionace glauca
RMNH.PISC.34046 Squalus megalops	Squalus megalops	NCBITAXON	NCBITaxon:335062	lower jaw region	UBERON	UBERON:0001710	male	PATO	PATO:0000384	Specimens	RMNH.PISC.34046 Squalus megalops_left lower jaw	left lower jaw	Squalus megalops
RMNH.PISC.34047.e Scyliorhinus stellaris	Scyliorhinus stellaris	NCBITAXON	NCBITaxon:68454	lower jaw region	UBERON	UBERON:0001710	male	PATO	PATO:0000384	Specimens	RMNH.PISC.34047.e Scyliorhinus stellaris_left lower jaw	left lower jaw	Scyliorhinus stellaris
RMNH.PISC.34047.f Scyliorhinus stellaris	Scyliorhinus stellaris	NCBITAXON	NCBITaxon:68454	lower jaw region	UBERON	UBERON:0001710	female	PATO	PATO:0000383	Specimens	RMNH.PISC.34047.f Scyliorhinus stellaris_left lower jaw	left lower jaw	Scyliorhinus stellaris
RMNH.PISC.34078.b Atelomycterus macleayi	Atelomycterus macleayi	NCBITAXON	NCBITaxon:496080	lower jaw region	UBERON	UBERON:0001710	female	PATO	PATO:0000383	Specimens	RMNH.PISC.34078.b Atelomycterus macleayi_left lower jaw	left lower jaw	Atelomycterus macleayi
RMNH.PISC.34078.c Atelomycterus macleayi	Atelomycterus macleayi	NCBITAXON	NCBITaxon:496080	lower jaw region	UBERON	UBERON:0001710	male	PATO	PATO:0000384	Specimens	RMNH.PISC.34078.c Atelomycterus macleayi_left lower jaw	left lower jaw	Atelomycterus macleayi
RMNH.PISC.34102 Carcharhinus hemiodon	Carcharhinus hemiodon	NCBITAXON	NCBITaxon:7806	lower jaw region	UBERON	UBERON:0001710	male	PATO	PATO:0000384	Specimens	RMNH.PISC.34102 Carcharhinus hemiodon_left lower jaw	left lower jaw	Carcharhinus hemiodon
RMNH.PISC.34107 Scyliorhinus canicula	Scyliorhinus canicula	NCBITAXON	NCBITaxon:7830	lower jaw region	UBERON	UBERON:0001710	female	PATO	PATO:0000383	Specimens	RMNH.PISC.34107 Scyliorhinus canicula_left lower jaw	left lower jaw	Scyliorhinus canicula
RMNH.PISC.35295.a_b Hemiscyllium trispeculare	Hemiscyllium trispeculare	NCBITAXON	NCBITaxon:170819	lower jaw region	UBERON	UBERON:0001710	male	PATO	PATO:0000384	Specimens	RMNH.PISC.35295.a Hemiscyllium trispeculare_left lower jaw_male	left lower jaw	Hemiscyllium trispeculare
RMNH.PISC.36267 Chiloscyllium arabicum	Chiloscyllium arabicum	NCBITAXON	NCBITaxon:1620698	lower jaw region	UBERON	UBERON:0001710	female	PATO	PATO:0000383	Specimens	RMNH.PISC.36267 Chiloscyllium arabicum_left lower jaw	left lower jaw	Chiloscyllium arabicum
RMNH.PISC.36345 Galeorhinus galeus	Galeorhinus galeus	NCBITAXON	NCBITaxon:86063	lower jaw region	UBERON	UBERON:0001710	female	PATO	PATO:0000383	Specimens	RMNH.PISC.36345 Galeorhinus galeus_left lower jaw	left lower jaw	Galeorhinus galeus
RMNH.PISC.37209 Sphyrna tiburo	Sphyrna tiburo	NCBITAXON	NCBITaxon:7824	lower jaw region	UBERON	UBERON:0001710	male	PATO	PATO:0000384	Specimens	RMNH.PISC.37209 Sphyrna tiburo_left lower jaw	left lower jaw	Sphyrna tiburo
RMNH.PISC.37210 Sphyrna corona	Sphyrna corona	NCBITAXON	NCBITaxon:714305	lower jaw region	UBERON	UBERON:0001710	male	PATO	PATO:0000384	Specimens	RMNH.PISC.37210 Sphyrna corona_left lower jaw	left lower jaw	Sphyrna corona
RMNH.PISC.37212 Mustelus mustelus	Mustelus mustelus	NCBITAXON	NCBITaxon:112230	lower jaw region	UBERON	UBERON:0001710	female	PATO	PATO:0000383	Specimens	RMNH.PISC.37212 Mustelus mustelus_left lower jaw	left lower jaw	Mustelus mustelus
RMNH.PISC.37213 Sphyrna tiburo	Sphyrna tiburo	NCBITAXON	NCBITaxon:7824	lower jaw region	UBERON	UBERON:0001710	female	PATO	PATO:0000383	Specimens	RMNH.PISC.37213 Sphyrna tiburo_left lower jaw	left lower jaw	Sphyrna tiburo
RMNH.PISC.37689 Isistius brasiliensis	Isistius brasiliensis	NCBITAXON	NCBITaxon:862898	lower jaw region	UBERON	UBERON:0001710	female	PATO	PATO:0000383	Specimens	RMNH.PISC.37689 Isistius brasiliensis_left lower jaw	left lower jaw	Isistius brasiliensis
RMNH.PISC.37980 Scymnodalatias albicauda	Scymnodalatias albicauda	NCBITAXON		lower jaw region	UBERON	UBERON:0001710	female	PATO	PATO:0000383	Specimens	RMNH.PISC.37980 Scymnodalatias albicauda_left lower jaw	left lower jaw	Scymnodalatias albicauda
RMNH.PISC.37981 Deania calcea	Deania calcea	NCBITAXON	NCBITaxon:335025	lower jaw region	UBERON	UBERON:0001710	female	PATO	PATO:0000383	Specimens	RMNH.PISC.37981 Deania calcea_left lower jaw	left lower jaw	Deania calcea
RMNH.PISC.4166 Scyliorhinus canicula	Scyliorhinus canicula	NCBITAXON	NCBITaxon:7830	lower jaw region	UBERON	UBERON:0001710	female	PATO	PATO:0000383	Specimens	RMNH.PISC.4166 Scyliorhinus canicula_left lower jaw	left lower jaw	Scyliorhinus canicula
RMNH.PISC.4184 Chiloscyllium griseum	Chiloscyllium griseum	NCBITAXON	NCBITaxon:586796	lower jaw region	UBERON	UBERON:0001710	male	PATO	PATO:0000384	Specimens	RMNH.PISC.4184 Chiloscyllium griseum_left lower jaw	left lower jaw	Chiloscyllium griseum
RMNH.PISC.4202 Heterodontus japonicus	Heterodontus japonicus	NCBITAXON	NCBITaxon:95544	lower jaw region	UBERON	UBERON:0001710	male	PATO	PATO:0000384	Specimens	RMNH.PISC.4202 Heterodontus japonicus_left lower jaw	left lower jaw	Heterodontus japonicus
RMNH.PISC.4204 Eusphyra blochii	Eusphyra blochii	NCBITAXON	NCBITaxon:376650	lower jaw region	UBERON	UBERON:0001710	male	PATO	PATO:0000384	Specimens	RMNH.PISC.4204 Eusphyra blochii_left lower jaw	left lower jaw	Eusphyra blochii
RMNH.PISC.4206 Sphyrna zygaena	Sphyrna zygaena	NCBITAXON	NCBITaxon:195335	lower jaw region	UBERON	UBERON:0001710				Specimens	RMNH.PISC.4206 Sphyrna zygaena_left lower jaw	left lower jaw	Sphyrna zygaena
RMNH.PISC.4212 Sphyrna tiburo	Sphyrna tiburo	NCBITAXON	NCBITaxon:7824	lower jaw region	UBERON	UBERON:0001710	female	PATO	PATO:0000383	Specimens	RMNH.PISC.4212 Sphyrna tiburo_left lower jaw	left lower jaw	Sphyrna tiburo
RMNH.PISC.4264 Carcharhinus amboinensis	Carcharhinus amboinensis	NCBITAXON	NCBITaxon:398260	lower jaw region	UBERON	UBERON:0001710	female	PATO	PATO:0000383	Specimens	RMNH.PISC.4264 Carcharhinus amboinensis_left lower jaw	left lower jaw	Carcharhinus amboinensis
RMNH.PISC.4298 Triakis semifasciata	Triakis semifasciata	NCBITAXON	NCBITaxon:30493	lower jaw region	UBERON	UBERON:0001710	male	PATO	PATO:0000384	Specimens	RMNH.PISC.4298 Triakis semifasciata_left lower jaw	left lower jaw	Triakis semifasciata
RMNH.PISC.4322 Squalus suckleyi	Squalus suckleyi	NCBITAXON	NCBITaxon:7798	lower jaw region	UBERON	UBERON:0001710	male	PATO	PATO:0000384	Specimens	RMNH.PISC.4322 Squalus suckleyi_left lower jaw	left lower jaw	Squalus suckleyi
RMNH.PISC.4358 Pristiophorus japonicus	Pristiophorus japonicus	NCBITAXON	NCBITaxon:55135	lower jaw region	UBERON	UBERON:0001710	female	PATO	PATO:0000383	Specimens	RMNH.PISC.4358 Pristiophorus japonicus_left lower jaw	left lower jaw	Pristiophorus japonicus
RMNH.PISC.4373 Orectolobus japonicus	Orectolobus japonicus	NCBITAXON	NCBITaxon:582428	lower jaw region	UBERON	UBERON:0001710	female	PATO	PATO:0000383	Specimens	RMNH.PISC.4373 Orectolobus japonicus_left lower jaw	left lower jaw	Orectolobus japonicus
RMNH.PISC.7373 Carcharhinus macloti	Carcharhinus macloti	NCBITAXON	NCBITaxon:443759	lower jaw region	UBERON	UBERON:0001710	female	PATO	PATO:0000383	Specimens	RMNH.PISC.7373 Carcharhinus macloti_left lower jaw	left lower jaw	Carcharhinus macloti
RMNH.PISC.7375 Carcharhinus dussumieri	Carcharhinus dussumieri	NCBITAXON	NCBITaxon:335035	lower jaw region	UBERON	UBERON:0001710	male	PATO	PATO:0000384	Specimens	RMNH.PISC.7375 Carcharhinus dussumieri_left lower jaw	left lower jaw	Carcharhinus dussumieri
RMNH.PISC.7389.a Chaenogaleus macrostoma	Chaenogaleus macrostoma	NCBITAXON	NCBITaxon:376645	lower jaw region	UBERON	UBERON:0001710	female	PATO	PATO:0000383	Specimens	RMNH.PISC.7389.a Chaenogaleus macrostoma_left lower jaw	left lower jaw	Chaenogaleus macrostoma
RMNH.PISC.7390 Hemigaleus microstoma	Hemigaleus microstoma	NCBITAXON	NCBITaxon:376647	lower jaw region	UBERON	UBERON:0001710	female	PATO	PATO:0000383	Specimens	RMNH.PISC.7390 Hemigaleus microstoma_left lower jaw	left lower jaw	Hemigaleus microstoma
RMNH.PISC.7393.d Sphyrna lewini	Sphyrna lewini	NCBITAXON	NCBITaxon:7823	lower jaw region	UBERON	UBERON:0001710	male	PATO	PATO:0000384	Specimens	RMNH.PISC.7393.d Sphyrna lewini_left lower jaw	left lower jaw	Sphyrna lewini
RMNH.PISC.7397.b Atelomycterus marmoratus	Atelomycterus marmoratus	NCBITAXON	NCBITaxon:496083	lower jaw region	UBERON	UBERON:0001710	male	PATO	PATO:0000384	Specimens	RMNH.PISC.7397.b Atelomycterus marmoratus_left lower jaw	left lower jaw	Atelomycterus marmoratus
RMNH.PISC.7399 Halaelurus buergeri	Halaelurus buergeri	NCBITAXON	NCBITaxon:1214693	lower jaw region	UBERON	UBERON:0001710	female	PATO	PATO:0000383	Specimens	RMNH.PISC.7399 Halaelurus buergeri_left lower jaw	left lower jaw	Halaelurus buergeri
RMNH.PISC.7401.a Stegostoma fasciatum	Stegostoma fasciatum	NCBITAXON	NCBITaxon:378071	lower jaw region	UBERON	UBERON:0001710	male	PATO	PATO:0000384	Specimens	RMNH.PISC.7401.a Stegostoma fasciatum_left lower jaw	left lower jaw	Stegostoma fasciatum
RMNH.PISC.7401.b Stegostoma fasciatum	Stegostoma fasciatum	NCBITAXON	NCBITaxon:378071	lower jaw region	UBERON	UBERON:0001710	female	PATO	PATO:0000383	Specimens	RMNH.PISC.7401.b Stegostoma fasciatum_left lower jaw	left lower jaw	Stegostoma fasciatum
RMNH.PISC.7406.a_b Chiloscyllium indicum	Chiloscyllium indicum	NCBITAXON	NCBITaxon:443761	lower jaw region	UBERON	UBERON:0001710	male	PATO	PATO:0000384	Specimens	RMNH.PISC.7406.a_b Chiloscyllium indicum_left lower jaw	left lower jaw	Chiloscyllium indicum
RMNH.PISC.7408.a Chiloscyllium hasseltii	Chiloscyllium hasseltii	NCBITAXON	NCBITaxon:443760	lower jaw region	UBERON	UBERON:0001710	male	PATO	PATO:0000384	Specimens	RMNH.PISC.7408.a Chiloscyllium hasseltii_left lower jaw	left lower jaw	Chiloscyllium hasseltii
RMNH.PISC.7408.b Chiloscyllium hasseltii	Chiloscyllium hasseltii	NCBITAXON	NCBITaxon:443760	lower jaw region	UBERON	UBERON:0001710	female	PATO	PATO:0000383	Specimens	RMNH.PISC.7408.b Chiloscyllium hasseltii_left lower jaw	left lower jaw	Chiloscyllium hasseltii
RMNH.PISC.7411 Eucrossorhinus dasypogon	Eucrossorhinus dasypogon	NCBITAXON	NCBITaxon:582436	lower jaw region	UBERON	UBERON:0001710	female	PATO	PATO:0000383	Specimens	RMNH.PISC.7411 Eucrossorhinus dasypogon_left lower jaw	left lower jaw	Eucrossorhinus dasypogon
RMNH.PISC.8574 Scoliodon laticaudus	Scoliodon laticaudus	NCBITAXON	NCBITaxon:210639	lower jaw region	UBERON	UBERON:0001710	male	PATO	PATO:0000384	Specimens	RMNH.PISC.8574 Scoliodon laticaudus_left lower jaw	left lower jaw	Scoliodon laticaudus
RMNH.PISC.verznr.2 Mustelus mustelus	Mustelus mustelus	NCBITAXON	NCBITaxon:112230	lower jaw region	UBERON	UBERON:0001710	female	PATO	PATO:0000383	Specimens	RMNH.PISC.verznr.2 Mustelus mustelus_left lower jaw	left lower jaw	Mustelus mustelus
RMNH.PISC.verznr.3 Galeorhinus galeus	Galeorhinus galeus	NCBITAXON	NCBITaxon:86063	lower jaw region	UBERON	UBERON:0001710	female	PATO	PATO:0000383	Specimens	RMNH.PISC.verznr.3 Galeorhinus galeus_left lower jaw	left lower jaw	Galeorhinus galeus
RMNH.PISC.verznr.7 Galeorhinus galeus	Galeorhinus galeus	NCBITAXON	NCBITaxon:86063	lower jaw region	UBERON	UBERON:0001710	female	PATO	PATO:0000383	Specimens	RMNH.PISC.verznr.7 Galeorhinus galeus_left lower jaw	left lower jaw	Galeorhinus galeus
ZMA.PISC.104.703 Oxynotus centrina	Oxynotus centrina	NCBITAXON	NCBITaxon:1016941	lower jaw region	UBERON	UBERON:0001710	female	PATO	PATO:0000383	Specimens	ZMA.PISC.104.703 Oxynotus centrina_left lower jaw	left lower jaw	Oxynotus centrina
ZMA.PISC.106.183 Sphyrna tudes	Sphyrna tudes	NCBITAXON	NCBITaxon:661134	lower jaw region	UBERON	UBERON:0001710	male	PATO	PATO:0000384	Specimens	ZMA.PISC.106.183 Sphyrna tudes_left lower jaw	left lower jaw	Sphyrna tudes
ZMA.PISC.108.682 Carcharhinus melanopterus	Carcharhinus melanopterus	NCBITAXON	NCBITaxon:263686	lower jaw region	UBERON	UBERON:0001710	male	PATO	PATO:0000384	Specimens	ZMA.PISC.108.682 Carcharhinus melanopterus_left lower jaw	left lower jaw	Carcharhinus melanopterus
ZMA.PISC.108.683 Chiloscyllium punctatum	Chiloscyllium punctatum	NCBITAXON	NCBITaxon:137246	lower jaw region	UBERON	UBERON:0001710	female	PATO	PATO:0000383	Specimens	ZMA.PISC.108.683 Chiloscyllium punctatum_left lower jaw	left lower jaw	Chiloscyllium punctatum
ZMA.PISC.108.685 Eusphyra blochii	Eusphyra blochii	NCBITAXON	NCBITaxon:376650	lower jaw region	UBERON	UBERON:0001710	male	PATO	PATO:0000384	Specimens	ZMA.PISC.108.685 Eusphyra blochii_left lower jaw	left lower jaw	Eusphyra blochii
ZMA.PISC.108.686 Carcharhinus falciformis	Carcharhinus falciformis	NCBITAXON	NCBITaxon:202609	lower jaw region	UBERON	UBERON:0001710	female	PATO	PATO:0000383	Specimens	ZMA.PISC.108.686 Carcharhinus falciformis_left lower jaw	left lower jaw	Carcharhinus falciformis
ZMA.PISC.108.688 Heterodontus francisci	Heterodontus francisci	NCBITAXON	NCBITaxon:7792	lower jaw region	UBERON	UBERON:0001710	female	PATO	PATO:0000383	Specimens	ZMA.PISC.108.688 Heterodontus francisci_left lower jaw	left lower jaw	Heterodontus francisci
ZMA.PISC.108.696 Squatina africana	Squatina africana	NCBITAXON	NCBITaxon:661033	lower jaw region	UBERON	UBERON:0001710	female	PATO	PATO:0000383	Specimens	ZMA.PISC.108.696 Squatina africana_left lower jaw	left lower jaw	Squatina africana
ZMA.PISC.108.703 Triaenodon obesus	Triaenodon obesus	NCBITAXON	NCBITaxon:496413	lower jaw region	UBERON	UBERON:0001710	female	PATO	PATO:0000383	Specimens	ZMA.PISC.108.703 Triaenodon obesus_left lower jaw	left lower jaw	Triaenodon obesus
ZMA.PISC.108.710 Ginglymostoma cirratum	Ginglymostoma cirratum	NCBITAXON	NCBITaxon:7801	lower jaw region	UBERON	UBERON:0001710	female	PATO	PATO:0000383	Specimens	ZMA.PISC.108.710 Ginglymostoma cirratum_left lower jaw	left lower jaw	Ginglymostoma cirratum
ZMA.PISC.108.725 Sphyrna zygaena	Sphyrna zygaena	NCBITAXON	NCBITaxon:195335	lower jaw region	UBERON	UBERON:0001710	female	PATO	PATO:0000383	Specimens	ZMA.PISC.108.725 Sphyrna zygaena_left lower jaw	left lower jaw	Sphyrna zygaena
ZMA.PISC.109.128 Sphyrna tudes	Sphyrna tudes	NCBITAXON	NCBITaxon:661134	lower jaw region	UBERON	UBERON:0001710	female	PATO	PATO:0000383	Specimens	ZMA.PISC.109.128 Sphyrna tudes_left lower jaw	left lower jaw	Sphyrna tudes
ZMA.PISC.109.130 Sphyrna tudes	Sphyrna tudes	NCBITAXON	NCBITaxon:661134	lower jaw region	UBERON	UBERON:0001710				Specimens	ZMA.PISC.109.130 Sphyrna tudes_left lower jaw	left lower jaw	Sphyrna tudes
ZMA.PISC.109.135 Carcharhinus hemiodon	Carcharhinus hemiodon	NCBITAXON	NCBITaxon:7806	lower jaw region	UBERON	UBERON:0001710	female	PATO	PATO:0000383	Specimens	ZMA.PISC.109.135 Carcharhinus hemiodon_left lower jaw	left lower jaw	Carcharhinus hemiodon
ZMA.PISC.109.153 Chiloscyllium punctatum	Chiloscyllium punctatum	NCBITAXON	NCBITaxon:137246	lower jaw region	UBERON	UBERON:0001710	female	PATO	PATO:0000383	Specimens	ZMA.PISC.109.153 Chiloscyllium punctatum_left lower jaw	left lower jaw	Chiloscyllium punctatum
ZMA.PISC.109.157 Hemigaleus microstoma	Hemigaleus microstoma	NCBITAXON	NCBITaxon:376647	lower jaw region	UBERON	UBERON:0001710	female	PATO	PATO:0000383	Specimens	ZMA.PISC.109.157 Hemigaleus microstoma_left lower jaw	left lower jaw	Hemigaleus microstoma
ZMA.PISC.109.497 Mustelus mustelus	Mustelus mustelus	NCBITAXON	NCBITaxon:112230	lower jaw region	UBERON	UBERON:0001710	female	PATO	PATO:0000383	Specimens	ZMA.PISC.109.497 Mustelus mustelus_left lower jaw	left lower jaw	Mustelus mustelus
ZMA.PISC.110.745 Oxynotus centrina	Oxynotus centrina	NCBITAXON	NCBITaxon:1016941	lower jaw region	UBERON	UBERON:0001710	female	PATO	PATO:0000383	Specimens	ZMA.PISC.110.745 Oxynotus centrina_left lower jaw	left lower jaw	Oxynotus centrina
ZMA.PISC.110.760 Triaenodon obesus	Triaenodon obesus	NCBITAXON	NCBITaxon:496413	lower jaw region	UBERON	UBERON:0001710	female	PATO	PATO:0000383	Specimens	ZMA.PISC.110.760 Triaenodon obesus_left lower jaw	left lower jaw	Triaenodon obesus
ZMA.PISC.111.010 Carcharhinus melanopterus	Carcharhinus melanopterus	NCBITAXON	NCBITaxon:263686	lower jaw region	UBERON	UBERON:0001710				Specimens	ZMA.PISC.111.010 Carcharhinus melanopterus_left lower jaw	left lower jaw	Carcharhinus melanopterus
ZMA.PISC.111.198 Alopias vulpinus	Alopias vulpinus	NCBITAXON	NCBITaxon:7852	lower jaw region	UBERON	UBERON:0001710	female	PATO	PATO:0000383	Specimens	ZMA.PISC.111.198 Alopias vulpinus_left lower jaw	left lower jaw	Alopias vulpinus
ZMA.PISC.111.207 Squalus cubensis	Squalus cubensis	NCBITAXON	NCBITaxon:134995	lower jaw region	UBERON	UBERON:0001710	female	PATO	PATO:0000383	Specimens	ZMA.PISC.111.207 Squalus cubensis_left lower jaw	left lower jaw	Squalus cubensis
ZMA.PISC.111.240 Isogomphodon oxyrhynchus	Isogomphodon oxyrhynchus	NCBITAXON	NCBITaxon:661137	lower jaw region	UBERON	UBERON:0001710	male	PATO	PATO:0000384	Specimens	ZMA.PISC.111.240 Isogomphodon oxyrhynchus_left lower jaw	left lower jaw	Isogomphodon oxyrhynchus
ZMA.PISC.111.361 Heptranchias perlo	Heptranchias perlo	NCBITAXON	NCBITaxon:212740	lower jaw region	UBERON	UBERON:0001710	female	PATO	PATO:0000383	Specimens	ZMA.PISC.111.361 Heptranchias perlo_left lower jaw	left lower jaw	Heptranchias perlo
ZMA.PISC.111.362 Rhizoprionodon terraenovae	Rhizoprionodon terraenovae	NCBITAXON	NCBITaxon:303945	lower jaw region	UBERON	UBERON:0001710	female	PATO	PATO:0000383	Specimens	ZMA.PISC.111.362 Rhizoprionodon terraenovae_left lower jaw	left lower jaw	Rhizoprionodon terraenovae
ZMA.PISC.111.399.a Scyliorhinus canicula	Scyliorhinus canicula	NCBITAXON	NCBITaxon:7830	lower jaw region	UBERON	UBERON:0001710	male	PATO	PATO:0000384	Specimens	ZMA.PISC.111.399.a Scyliorhinus canicula_left lower jaw	left lower jaw	Scyliorhinus canicula
ZMA.PISC.112.272 Dalatias licha	Dalatias licha	NCBITAXON	NCBITaxon:170817	lower jaw region	UBERON	UBERON:0001710	male	PATO	PATO:0000384	Specimens	ZMA.PISC.112.272 Dalatias licha_left lower jaw	left lower jaw	Dalatias licha
ZMA.PISC.113.049 Squatina japonica	Squatina japonica	NCBITAXON	NCBITaxon:661037	lower jaw region	UBERON	UBERON:0001710	female	PATO	PATO:0000383	Specimens	ZMA.PISC.113.049 Squatina japonica_left lower jaw	left lower jaw	Squatina japonica
ZMA.PISC.113.318 Oxynotus centrina	Oxynotus centrina	NCBITAXON	NCBITaxon:1016941	lower jaw region	UBERON	UBERON:0001710	female	PATO	PATO:0000383	Specimens	ZMA.PISC.113.318 Oxynotus centrina_left lower jaw	left lower jaw	Oxynotus centrina
ZMA.PISC.114.250 Triakis semifasciata	Triakis semifasciata	NCBITAXON	NCBITaxon:30493	lower jaw region	UBERON	UBERON:0001710	female	PATO	PATO:0000383	Specimens	ZMA.PISC.114.250 Triakis semifasciata_left lower jaw	left lower jaw	Triakis semifasciata
ZMA.PISC.114.675 Nebrius ferrugineus	Nebrius ferrugineus	NCBITAXON	NCBITaxon:496405	lower jaw region	UBERON	UBERON:0001710	female	PATO	PATO:0000383	Specimens	ZMA.PISC.114.675 Nebrius ferrugineus_left lower jaw	left lower jaw	Nebrius ferrugineus
ZMA.PISC.114.781 Chiloscyllium indicum	Chiloscyllium indicum	NCBITAXON	NCBITaxon:443761	lower jaw region	UBERON	UBERON:0001710	female	PATO	PATO:0000383	Specimens	ZMA.PISC.114.781 Chiloscyllium indicum_left lower jaw	left lower jaw	Chiloscyllium indicum
ZMA.PISC.115.140 Squatina squatina	Squatina squatina	NCBITAXON	NCBITaxon:263718	lower jaw region	UBERON	UBERON:0001710	male	PATO	PATO:0000384	Specimens	ZMA.PISC.115.140 Squatina squatina_left lower jaw	left lower jaw	Squatina squatina
ZMA.PISC.116.130 Squalus acanthias	Squalus acanthias	NCBITAXON	NCBITaxon:7797	lower jaw region	UBERON	UBERON:0001710	male	PATO	PATO:0000384	Specimens	ZMA.PISC.116.130 Squalus acanthias_left lower jaw	left lower jaw	Squalus acanthias
ZMA.PISC.116.165 Lamna nasus	Lamna nasus	NCBITAXON	NCBITaxon:7849	lower jaw region	UBERON	UBERON:0001710	male	PATO	PATO:0000384	Specimens	ZMA.PISC.116.165 Lamna nasus_left lower jaw	left lower jaw	Lamna nasus
ZMA.PISC.116.203 Prionace glauca	Prionace glauca	NCBITAXON	NCBITaxon:7815	lower jaw region	UBERON	UBERON:0001710	female	PATO	PATO:0000383	Specimens	ZMA.PISC.116.203 Prionace glauca_left lower jaw	left lower jaw	Prionace glauca
ZMA.PISC.116.876 Alopias vulpinus	Alopias vulpinus	NCBITAXON	NCBITaxon:7852	lower jaw region	UBERON	UBERON:0001710	female	PATO	PATO:0000383	Specimens	ZMA.PISC.116.876 Alopias vulpinus_left lower jaw	left lower jaw	Alopias vulpinus
ZMA.PISC.120.789 Mustelus asterias	Mustelus asterias	NCBITAXON	NCBITaxon:112232	lower jaw region	UBERON	UBERON:0001710	male	PATO	PATO:0000384	Specimens	ZMA.PISC.120.789 Mustelus asterias_left lower jaw	left lower jaw	Mustelus asterias
ZMA.PISC.140.164 Chiloscyllium arabicum	Chiloscyllium arabicum	NCBITAXON	NCBITaxon:1620698	lower jaw region	UBERON	UBERON:0001710	male	PATO	PATO:0000384	Specimens	ZMA.PISC.140.164 Chiloscyllium arabicum_left lower jaw	left lower jaw	Chiloscyllium arabicum
ZMA.PISC.140.166 Scyliorhinus boa	Scyliorhinus boa	NCBITAXON	NCBITaxon:7829	lower jaw region	UBERON	UBERON:0001710	female	PATO	PATO:0000383	Specimens	ZMA.PISC.140.166 Scyliorhinus boa_left lower jaw	left lower jaw	Scyliorhinus boa
ZMA.PISC.140.443 Chiloscyllium arabicum	Chiloscyllium arabicum	NCBITAXON	NCBITaxon:1620698	lower jaw region	UBERON	UBERON:0001710	male	PATO	PATO:0000384	Specimens	ZMA.PISC.140.443 Chiloscyllium arabicum_left lower jaw	left lower jaw	Chiloscyllium arabicum
ERB 0854 Lamna ditropis	Lamna ditropis	NCBITAXON	NCBITaxon:38578	lower jaw region	UBERON	UBERON:0001710	female	PATO	PATO:0000383	Specimens	ERB 0854 Lamna ditropis_left lower jaw	left lower jaw	Lamna ditropis
ERB 0929 Lamna nasus	Lamna nasus	NCBITAXON	NCBITaxon:7849	lower jaw region	UBERON	UBERON:0001710	male	PATO	PATO:0000384	Specimens	ERB 0929 Lamna nasus_left lower jaw	left lower jaw	Lamna nasus
ERB 0930 Lamna nasus	Lamna nasus	NCBITAXON	NCBITaxon:7849	lower jaw region	UBERON	UBERON:0001710	male	PATO	PATO:0000384	Specimens	ERB 0930 Lamna nasus_left lower jaw	left lower jaw	Lamna nasus
ERB 0932 Carcharodon carcharias	Carcharodon carcharias	NCBITAXON	NCBITaxon:13397	lower jaw region	UBERON	UBERON:0001710	female	PATO	PATO:0000383	Specimens	ERB 0932 Carcharodon carcharias_left lower jaw	left lower jaw	Carcharodon carcharias
ERB 0933 Isurus oxyrinchus	Isurus oxyrinchus	NCBITAXON	NCBITaxon:57983	lower jaw region	UBERON	UBERON:0001710	female	PATO	PATO:0000383	Specimens	ERB 0933 Isurus oxyrinchus_left lower jaw	left lower jaw	Isurus oxyrinchus
ERB 0934 Isurus oxyrinchus	Isurus oxyrinchus	NCBITAXON	NCBITaxon:57983	lower jaw region	UBERON	UBERON:0001710				Specimens	ERB 0934 Isurus oxyrinchus_left lower jaw	left lower jaw	Isurus oxyrinchus
ERB 0935 Isurus paucus	Isurus paucus	NCBITAXON	NCBITaxon:7847	lower jaw region	UBERON	UBERON:0001710	female	PATO	PATO:0000383	Specimens	ERB 0935 Isurus paucus_left lower jaw	left lower jaw	Isurus paucus
ERB 0937 Lamna ditropis	Lamna ditropis	NCBITAXON	NCBITaxon:38578	lower jaw region	UBERON	UBERON:0001710	female	PATO	PATO:0000383	Specimens	ERB 0937 Lamna ditropis_left lower jaw	left lower jaw	Lamna ditropis
FLMNH 44978 Centroscymnus coelolepis	Centroscymnus coelolepis	NCBITAXON	NCBITaxon:455296	lower jaw region	UBERON	UBERON:0001710	female	PATO	PATO:0000383	Specimens	FLMNH 44978 Centroscymnus coelolepis_left lower jaw	left lower jaw	Centroscymnus coelolepis
LACMNH 3211 Cephaloscyllium ventriosum	Cephaloscyllium ventriosum	NCBITAXON	NCBITaxon:740693	lower jaw region	UBERON	UBERON:0001710				Specimens	LACMNH 3211 Cephaloscyllium ventriosum_left lower jaw	left lower jaw	Cephaloscyllium ventriosum
LACMNH 38139 Stegostoma fasciatum	Stegostoma fasciatum	NCBITAXON	NCBITaxon:378071	lower jaw region	UBERON	UBERON:0001710				Specimens	LACMNH 38139 Stegostoma fasciatum_left lower jaw	left lower jaw	Stegostoma fasciatum
LACMNH 38291 Chiloscyllium griseum	Chiloscyllium griseum	NCBITAXON	NCBITaxon:586796	lower jaw region	UBERON	UBERON:0001710				Specimens	LACMNH 38291 Chiloscyllium griseum_left lower jaw	left lower jaw	Chiloscyllium griseum
LACMNH 43856 Galeocerdo cuvier	Galeocerdo cuvier	NCBITAXON	NCBITaxon:7819	lower jaw region	UBERON	UBERON:0001710				Specimens	LACMNH 43856 Galeocerdo cuvier_left lower jaw	left lower jaw	Galeocerdo cuvier
LACMNH 45857-1 Pseudocarcharias kamoharai	Pseudocarcharias kamoharai	NCBITAXON	NCBITaxon:57991	lower jaw region	UBERON	UBERON:0001710	female	PATO	PATO:0000383	Specimens	LACMNH 45857-1 Pseudocarcharias kamoharai_left lower jaw	left lower jaw	Pseudocarcharias kamoharai
LACMNH 47362-1 Mitsukurina owstoni	Mitsukurina owstoni	NCBITAXON	NCBITaxon:57987	lower jaw region	UBERON	UBERON:0001710				Specimens	LACMNH 47362-1 Mitsukurina owstoni_left lower jaw	left lower jaw	Mitsukurina owstoni
no id Carcharias taurus	Carcharias taurus	NCBITAXON	NCBITaxon:30501	lower jaw region	UBERON	UBERON:0001710				Specimens	no id Carcharias taurus_left lower jaw	left lower jaw	Carcharias taurus
no id Carcharhinus acronotus	Carcharhinus acronotus	NCBITAXON	NCBITaxon:303932	lower jaw region	UBERON	UBERON:0001710				Specimens	no id Carcharhinus acronotus_left lower jaw	left lower jaw	Carcharhinus acronotus
no id Eusphyra blochii	Eusphyra blochii	NCBITAXON	NCBITaxon:376650	lower jaw region	UBERON	UBERON:0001710				Specimens	no id Eusphyra blochii_left lower jaw	left lower jaw	Eusphyra blochii
no id Sphyrna mokarran	Sphyrna mokarran	NCBITAXON	NCBITaxon:195334	lower jaw region	UBERON	UBERON:0001710				Specimens	no id Sphyrna mokarran_left lower jaw	left lower jaw	Sphyrna mokarran
no id Sphyrna tudes	Sphyrna tudes	NCBITAXON	NCBITaxon:661134	lower jaw region	UBERON	UBERON:0001710				Specimens	no id Sphyrna tudes_left lower jaw	left lower jaw	Sphyrna tudes
no id Rhizoprionodon terraenovae	Rhizoprionodon terraenovae	NCBITAXON	NCBITaxon:303945	lower jaw region	UBERON	UBERON:0001710				Specimens	no id Rhizoprionodon terraenovae_left lower jaw	left lower jaw	Rhizoprionodon terraenovae
no id Hexanchus griseus	Hexanchus griseus	NCBITAXON	NCBITaxon:94987	lower jaw region	UBERON	UBERON:0001710				Specimens	no id Hexanchus griseus_left lower jaw	left lower jaw	Hexanchus griseus
SIO CCS-79-4-5 Negaprion acutidens	Negaprion acutidens	NCBITAXON	NCBITaxon:263687	lower jaw region	UBERON	UBERON:0001710				Specimens	SIO CCS-79-4-5 Negaprion acutidens_left lower jaw	left lower jaw	Negaprion acutidens
SIO CCS-79-4-6 Negaprion acutidens	Negaprion acutidens	NCBITAXON	NCBITaxon:263687	lower jaw region	UBERON	UBERON:0001710				Specimens	SIO CCS-79-4-6 Negaprion acutidens_left lower jaw	left lower jaw	Negaprion acutidens
UF 160188 Alopias superciliosus	Alopias superciliosus	NCBITAXON	NCBITaxon:57980	lower jaw region	UBERON	UBERON:0001710				Specimens	UF 160188 Alopias superciliosus_left lower jaw	left lower jaw	Alopias superciliosus
USNM 3999 Orectolobus maculatus	Orectolobus maculatus	NCBITAXON	NCBITaxon:168098	lower jaw region	UBERON	UBERON:0001710	female	PATO	PATO:0000383	Specimens	USNM 3999 Orectolobus maculatus_left lower jaw	left lower jaw	Orectolobus maculatus
SIO 50-200 Carcharhinus brachyurus	Carcharhinus brachyurus	NCBITAXON	NCBITaxon:671158	lower jaw region	UBERON	UBERON:0001710				Specimens	SIO 50-200 Carcharhinus brachyurus_left lower jaw	left lower jaw	Carcharhinus brachyurus
SIO 62-1 Carcharhinus galapagensis	Carcharhinus galapagensis	NCBITAXON	NCBITaxon:671159	lower jaw region	UBERON	UBERON:0001710				Specimens	SIO 62-1 Carcharhinus galapagensis_left lower jaw	left lower jaw	Carcharhinus galapagensis
no id DFL Mustelus henlei	Mustelus henlei	NCBITAXON	NCBITaxon:376658	lower jaw region	UBERON	UBERON:0001710	female	PATO	PATO:0000383	Specimens	no id DFL Mustelus henlei_right lower jaw mirrored	right lower jaw mirrored	Mustelus henlei
SIO 91-85 Orectolobus ornatus	Orectolobus ornatus	NCBITAXON	NCBITaxon:170821	lower jaw region	UBERON	UBERON:0001710				Specimens	SIO 91-85 Orectolobus ornatus_left lower jaw	left lower jaw	Orectolobus ornatus
PSRC Uncat Proscyllium habereri	Proscyllium habereri	NCBITAXON	NCBITaxon:263716	lower jaw region	UBERON	UBERON:0001710				Specimens	PSRC Uncat Proscyllium habereri_left lower jaw	left lower jaw	Proscyllium habereri
BMNH 1890.9.23.233 Brachelurus waddi	Brachelurus waddi	NCBITAXON	NCBITaxon:582434	whole body	BTO	BTO:0001489	male	PATO	PATO:0000384	Specimens	BMNH 1890.9.23.233 Brachelurus waddi_whole body	whole body	Brachelurus waddi
BMNH 1900.11.6.7 Echinorhinus brucus	Echinorhinus brucus	NCBITAXON	NCBITaxon:862826	whole body	BTO	BTO:0001489	male	PATO	PATO:0000384	Specimens	BMNH 1900.11.6.7 Echinorhinus brucus_whole body	whole body	Echinorhinus brucus
BMNH 1904.11.30.10 Centrophorus uyato	Centrophorus uyato	NCBITAXON	NCBITaxon:495836	whole body	BTO	BTO:0001489	female	PATO	PATO:0000383	Specimens	BMNH 1904.11.30.10 Centrophorus uyato_whole body	whole body	Centrophorus uyato
BMNH 1904.11.30.9 Centrophorus uyato	Centrophorus uyato	NCBITAXON	NCBITaxon:495836	whole body	BTO	BTO:0001489	male	PATO	PATO:0000384	Specimens	BMNH 1904.11.30.9 Centrophorus uyato_whole body	whole body	Centrophorus uyato
BMNH 1935.2.26.1 Chlamydoselachus anguineus	Chlamydoselachus anguineus	NCBITAXON	NCBITaxon:27585	whole body	BTO	BTO:0001489	female	PATO	PATO:0000383	Specimens	BMNH 1935.2.26.1 Chlamydoselachus anguineus_whole body	whole body	Chlamydoselachus anguineus
BMNH 1936.7.29.12 Pristiophorus japonicus	Pristiophorus japonicus	NCBITAXON	NCBITaxon:55135	whole body	BTO	BTO:0001489	female	PATO	PATO:0000383	Specimens	BMNH 1936.7.29.12 Pristiophorus japonicus_whole body	whole body	Pristiophorus japonicus
BMNH 1973.7.9.12 Centrophorus seychellorum	Centrophorus seychellorum	NCBITAXON	NCBITaxon:212736	whole body	BTO	BTO:0001489	female	PATO	PATO:0000383	Specimens	BMNH 1973.7.9.12 Centrophorus seychellorum_whole body	whole body	Centrophorus seychellorum
BMNH 1973.7.9.13 Centrophorus seychellorum	Centrophorus seychellorum	NCBITAXON	NCBITaxon:212736	whole body	BTO	BTO:0001489	female	PATO	PATO:0000383	Specimens	BMNH 1973.7.9.13 Centrophorus seychellorum_whole body	whole body	Centrophorus seychellorum
BMNH 1978.6.22.1 Cetorhinus maximus	Cetorhinus maximus	NCBITAXON	NCBITaxon:57982	whole body	BTO	BTO:0001489				Specimens	BMNH 1978.6.22.1 Cetorhinus maximus_whole body	whole body	Cetorhinus maximus
BMNH 1982.11.1.90 Orectolobus japonicus	Orectolobus japonicus	NCBITAXON	NCBITaxon:582428	whole body	BTO	BTO:0001489	female	PATO	PATO:0000383	Specimens	BMNH 1982.11.1.90 Orectolobus japonicus_whole body	whole body	Orectolobus japonicus
BMNH 1987.1.21.3 Apristurus laurussonii	Apristurus laurussonii	NCBITAXON	NCBITaxon:164746	whole body	BTO	BTO:0001489	male	PATO	PATO:0000384	Specimens	BMNH 1987.1.21.3 Apristurus laurussonii_whole body	whole body	Apristurus laurussonii
BMNH 2000.2.24.4 Centroscymnus crepdidater	Centroselachus crepidater	NCBITAXON	NCBITaxon:335028	whole body	BTO	BTO:0001489	female	PATO	PATO:0000383	Specimens	BMNH 2000.2.24.4 Centroscymnus crepdidater_whole body	whole body	Centroscymnus crepdidater
BMNH 2004.4.15.30 Cetorhinus maximus	Cetorhinus maximus	NCBITAXON	NCBITaxon:57982	whole body	BTO	BTO:0001489				Specimens	BMNH 2004.4.15.30 Cetorhinus maximus_whole body	whole body	Cetorhinus maximus
RMNH.PISC.no id Sphyrna tudes	Sphyrna tudes	NCBITAXON	NCBITaxon:661134	whole body	BTO	BTO:0001489	female	PATO	PATO:0000383	Specimens	RMNH.PISC.no id Sphyrna tudes_whole body	whole body	Sphyrna tudes
RMNH.PISC.17804 Euprotomicrus bispinatus	Euprotomicrus bispinatus	NCBITAXON	NCBITaxon:305515	whole body	BTO	BTO:0001489	male	PATO	PATO:0000384	Specimens	RMNH.PISC.17804 Euprotomicrus bispinatus_whole body	whole body	Euprotomicrus bispinatus
RMNH.PISC.21558.b Etmopterus spinax	Etmopterus spinax	NCBITAXON	NCBITaxon:648166	whole body	BTO	BTO:0001489	female	PATO	PATO:0000383	Specimens	RMNH.PISC.21558.b Etmopterus spinax_whole body	whole body	Etmopterus spinax
RMNH.PISC.23320 Mustelus higmani	Mustelus higmani	NCBITAXON	NCBITaxon:1777961	whole body	BTO	BTO:0001489	female	PATO	PATO:0000383	Specimens	RMNH.PISC.23320 Mustelus higmani_whole body	whole body	Mustelus higmani
RMNH.PISC.23617 Galeus melastomus	Galeus melastomus	NCBITAXON	NCBITaxon:77914	whole body	BTO	BTO:0001489	female	PATO	PATO:0000383	Specimens	RMNH.PISC.23617 Galeus melastomus_whole body	whole body	Galeus melastomus
RMNH.PISC.23690 Galeorhinus galeus	Galeorhinus galeus	NCBITAXON	NCBITaxon:86063	whole body	BTO	BTO:0001489	male	PATO	PATO:0000384	Specimens	RMNH.PISC.23690 Galeorhinus galeus_whole body	whole body	Galeorhinus galeus
RMNH.PISC.24037 Scyliorhinus stellaris	Scyliorhinus stellaris	NCBITAXON	NCBITaxon:68454	whole body	BTO	BTO:0001489	male	PATO	PATO:0000384	Specimens	RMNH.PISC.24037 Scyliorhinus stellaris_whole body	whole body	Scyliorhinus stellaris
RMNH.PISC.24047 Squatina squatina	Squatina squatina	NCBITAXON	NCBITaxon:263718	whole body	BTO	BTO:0001489	male	PATO	PATO:0000384	Specimens	RMNH.PISC.24047 Squatina squatina_whole body	whole body	Squatina squatina
RMNH.PISC.24057.a Etmopterus spinax	Etmopterus spinax	NCBITAXON	NCBITaxon:648166	whole body	BTO	BTO:0001489	male	PATO	PATO:0000384	Specimens	RMNH.PISC.24057.a Etmopterus spinax_whole body	whole body	Etmopterus spinax
RMNH.PISC.24057.b Etmopterus spinax	Etmopterus spinax	NCBITAXON	NCBITaxon:648166	whole body	BTO	BTO:0001489	male	PATO	PATO:0000384	Specimens	RMNH.PISC.24057.b Etmopterus spinax_whole body	whole body	Etmopterus spinax
RMNH.PISC.24270 Squatina squatina	Squatina squatina	NCBITAXON	NCBITaxon:263718	whole body	BTO	BTO:0001489	female	PATO	PATO:0000383	Specimens	RMNH.PISC.24270 Squatina squatina_whole body	whole body	Squatina squatina
RMNH.PISC.24271 Carcharhinus leucas	Carcharhinus leucas	NCBITAXON	NCBITaxon:46612	whole body	BTO	BTO:0001489	male	PATO	PATO:0000384	Specimens	RMNH.PISC.24271 Carcharhinus leucas_whole body	whole body	Carcharhinus leucas
RMNH.PISC.27102 Etmopterus spinax	Etmopterus spinax	NCBITAXON	NCBITaxon:648166	whole body	BTO	BTO:0001489	female	PATO	PATO:0000383	Specimens	RMNH.PISC.27102 Etmopterus spinax_whole body	whole body	Etmopterus spinax
RMNH.PISC.32449 Scyliorhinus canicula	Scyliorhinus canicula	NCBITAXON	NCBITaxon:7830	whole body	BTO	BTO:0001489	male	PATO	PATO:0000384	Specimens	RMNH.PISC.32449 Scyliorhinus canicula_whole body	whole body	Scyliorhinus canicula
RMNH.PISC.33022 Chiloscyllium punctatum	Chiloscyllium punctatum	NCBITAXON	NCBITaxon:137246	whole body	BTO	BTO:0001489	male	PATO	PATO:0000384	Specimens	RMNH.PISC.33022 Chiloscyllium punctatum_whole body	whole body	Chiloscyllium punctatum
RMNH.PISC.33989 Halaelurus boesemani	Halaelurus boesemani	NCBITAXON	NCBITaxon:88061	whole body	BTO	BTO:0001489	female	PATO	PATO:0000383	Specimens	RMNH.PISC.33989 Halaelurus boesemani_whole body	whole body	Halaelurus boesemani
RMNH.PISC.33990 Atelomycterus marmoratus	Atelomycterus marmoratus	NCBITAXON	NCBITaxon:496083	whole body	BTO	BTO:0001489	female	PATO	PATO:0000383	Specimens	RMNH.PISC.33990 Atelomycterus marmoratus_whole body	whole body	Atelomycterus marmoratus
RMNH.PISC.33994 Hemiscyllium strahani	Hemiscyllium strahani	NCBITAXON	NCBITaxon:170819	whole body	BTO	BTO:0001489	female	PATO	PATO:0000383	Specimens	RMNH.PISC.33994 Hemiscyllium strahani_whole body	whole body	Hemiscyllium strahani
RMNH.PISC.34024.b Atelomycterus marmoratus	Atelomycterus marmoratus	NCBITAXON	NCBITaxon:496083	whole body	BTO	BTO:0001489	male	PATO	PATO:0000384	Specimens	RMNH.PISC.34024.b Atelomycterus marmoratus_whole body	whole body	Atelomycterus marmoratus
RMNH.PISC.34025 Halaelurus boesemani	Halaelurus boesemani	NCBITAXON	NCBITaxon:88061	whole body	BTO	BTO:0001489	male	PATO	PATO:0000384	Specimens	RMNH.PISC.34025 Halaelurus boesemani_whole body	whole body	Halaelurus boesemani
RMNH.PISC.34027 Atelomycterus marmoratus	Atelomycterus marmoratus	NCBITAXON	NCBITaxon:496083	whole body	BTO	BTO:0001489	female	PATO	PATO:0000383	Specimens	RMNH.PISC.34027 Atelomycterus marmoratus_whole body	whole body	Atelomycterus marmoratus
RMNH.PISC.34044 Prionace glauca	Prionace glauca	NCBITAXON	NCBITaxon:7815	head	UBERON	UBERON:0000033				Specimens	RMNH.PISC.34044 Prionace glauca_head	head	Prionace glauca
RMNH.PISC.34046 Squalus megalops	Squalus megalops	NCBITAXON	NCBITaxon:335062	whole body	BTO	BTO:0001489	male	PATO	PATO:0000384	Specimens	RMNH.PISC.34046 Squalus megalops_whole body	whole body	Squalus megalops
RMNH.PISC.34047.e Scyliorhinus stellaris	Scyliorhinus stellaris	NCBITAXON	NCBITaxon:68454	whole body	BTO	BTO:0001489	male	PATO	PATO:0000384	Specimens	RMNH.PISC.34047.e Scyliorhinus stellaris_whole body	whole body	Scyliorhinus stellaris
RMNH.PISC.34047.f Scyliorhinus stellaris	Scyliorhinus stellaris	NCBITAXON	NCBITaxon:68454	whole body	BTO	BTO:0001489	female	PATO	PATO:0000383	Specimens	RMNH.PISC.34047.f Scyliorhinus stellaris_whole body	whole body	Scyliorhinus stellaris
RMNH.PISC.34078.b Atelomycterus macleayi	Atelomycterus macleayi	NCBITAXON	NCBITaxon:496080	whole body	BTO	BTO:0001489	female	PATO	PATO:0000383	Specimens	RMNH.PISC.34078.b Atelomycterus macleayi_whole body	whole body	Atelomycterus macleayi
RMNH.PISC.34078.c Atelomycterus macleayi	Atelomycterus macleayi	NCBITAXON	NCBITaxon:496080	whole body	BTO	BTO:0001489	male	PATO	PATO:0000384	Specimens	RMNH.PISC.34078.c Atelomycterus macleayi_whole body	whole body	Atelomycterus macleayi
RMNH.PISC.34102 Carcharhinus hemiodon	Carcharhinus hemiodon	NCBITAXON	NCBITaxon:7806	whole body	BTO	BTO:0001489	male	PATO	PATO:0000384	Specimens	RMNH.PISC.34102 Carcharhinus hemiodon_whole body	whole body	Carcharhinus hemiodon
RMNH.PISC.34107 Scyliorhinus canicula	Scyliorhinus canicula	NCBITAXON	NCBITaxon:7830	whole body	BTO	BTO:0001489	female	PATO	PATO:0000383	Specimens	RMNH.PISC.34107 Scyliorhinus canicula_whole body	whole body	Scyliorhinus canicula
RMNH.PISC.35295.a_b Hemiscyllium trispeculare	Hemiscyllium trispeculare	NCBITAXON	NCBITaxon:170819	whole body	BTO	BTO:0001489	female	PATO	PATO:0000383	Specimens	RMNH.PISC.35295.b Hemiscyllium trispeculare_whole body_female	whole body, contains 1 male + 1 female	Hemiscyllium trispeculare
RMNH.PISC.35295.a_b Hemiscyllium trispeculare	Hemiscyllium trispeculare	NCBITAXON	NCBITaxon:170819	whole body	BTO	BTO:0001489	male	PATO	PATO:0000384	Specimens	RMNH.PISC.35295.a Hemiscyllium trispeculare_whole body_male	whole body, contains 1 male + 1 female	Hemiscyllium trispeculare
RMNH.PISC.36267 Chiloscyllium arabicum	Chiloscyllium arabicum	NCBITAXON	NCBITaxon:1620698	whole body	BTO	BTO:0001489	female	PATO	PATO:0000383	Specimens	RMNH.PISC.36267 Chiloscyllium arabicum_whole body	whole body	Chiloscyllium arabicum
RMNH.PISC.36345 Galeorhinus galeus	Galeorhinus galeus	NCBITAXON	NCBITaxon:86063	whole body	BTO	BTO:0001489	female	PATO	PATO:0000383	Specimens	RMNH.PISC.36345 Galeorhinus galeus_whole body	whole body	Galeorhinus galeus
RMNH.PISC.37209 Sphyrna tiburo	Sphyrna tiburo	NCBITAXON	NCBITaxon:7824	whole body	BTO	BTO:0001489	male	PATO	PATO:0000384	Specimens	RMNH.PISC.37209 Sphyrna tiburo_whole body	whole body	Sphyrna tiburo
RMNH.PISC.37210 Sphyrna corona	Sphyrna corona	NCBITAXON	NCBITaxon:714305	whole body	BTO	BTO:0001489	male	PATO	PATO:0000384	Specimens	RMNH.PISC.37210 Sphyrna corona_whole body	whole body	Sphyrna corona
RMNH.PISC.37212 Mustelus mustelus	Mustelus mustelus	NCBITAXON	NCBITaxon:112230	whole body	BTO	BTO:0001489	female	PATO	PATO:0000383	Specimens	RMNH.PISC.37212 Mustelus mustelus_whole body	whole body	Mustelus mustelus
RMNH.PISC.37213 Sphyrna tiburo	Sphyrna tiburo	NCBITAXON	NCBITaxon:7824	whole body	BTO	BTO:0001489	female	PATO	PATO:0000383	Specimens	RMNH.PISC.37213 Sphyrna tiburo_whole body	whole body	Sphyrna tiburo
RMNH.PISC.37689 Isistius brasiliensis	Isistius brasiliensis	NCBITAXON	NCBITaxon:862898	whole body	BTO	BTO:0001489	female	PATO	PATO:0000383	Specimens	RMNH.PISC.37689 Isistius brasiliensis_whole body	whole body	Isistius brasiliensis
RMNH.PISC.37980 Scymnodalatias albicauda	Scymnodalatias albicauda	NCBITAXON		whole body	BTO	BTO:0001489	female	PATO	PATO:0000383	Specimens	RMNH.PISC.37980 Scymnodalatias albicauda_whole body	whole body	Scymnodalatias albicauda
RMNH.PISC.37981 Deania calcea	Deania calcea	NCBITAXON	NCBITaxon:335025	whole body	BTO	BTO:0001489	female	PATO	PATO:0000383	Specimens	RMNH.PISC.37981 Deania calcea_whole body	whole body	Deania calcea
RMNH.PISC.4166 Scyliorhinus canicula	Scyliorhinus canicula	NCBITAXON	NCBITaxon:7830	whole body	BTO	BTO:0001489	female	PATO	PATO:0000383	Specimens	RMNH.PISC.4166 Scyliorhinus canicula_whole body	whole body	Scyliorhinus canicula
RMNH.PISC.4184 Chiloscyllium griseum	Chiloscyllium griseum	NCBITAXON	NCBITaxon:586796	whole body	BTO	BTO:0001489	male	PATO	PATO:0000384	Specimens	RMNH.PISC.4184 Chiloscyllium griseum_whole body	whole body	Chiloscyllium griseum
RMNH.PISC.4202 Heterodontus japonicus	Heterodontus japonicus	NCBITAXON	NCBITaxon:95544	whole body	BTO	BTO:0001489	male	PATO	PATO:0000384	Specimens	RMNH.PISC.4202 Heterodontus japonicus_whole body	whole body	Heterodontus japonicus
RMNH.PISC.4204 Eusphyra blochii	Eusphyra blochii	NCBITAXON	NCBITaxon:376650	whole body	BTO	BTO:0001489	male	PATO	PATO:0000384	Specimens	RMNH.PISC.4204 Eusphyra blochii_whole body	whole body	Eusphyra blochii
RMNH.PISC.4206 Sphyrna zygaena	Sphyrna zygaena	NCBITAXON	NCBITaxon:195335	head	UBERON	UBERON:0000033				Specimens	RMNH.PISC.4206 Sphyrna zygaena_head	head	Sphyrna zygaena
RMNH.PISC.4212 Sphyrna tiburo	Sphyrna tiburo	NCBITAXON	NCBITaxon:7824	whole body	BTO	BTO:0001489	female	PATO	PATO:0000383	Specimens	RMNH.PISC.4212 Sphyrna tiburo_whole body	whole body	Sphyrna tiburo
RMNH.PISC.4264 Carcharhinus amboinensis	Carcharhinus amboinensis	NCBITAXON	NCBITaxon:398260	whole body	BTO	BTO:0001489	female	PATO	PATO:0000383	Specimens	RMNH.PISC.4264 Carcharhinus amboinensis_whole body	whole body	Carcharhinus amboinensis
RMNH.PISC.4298 Triakis semifasciata	Triakis semifasciata	NCBITAXON	NCBITaxon:30493	whole body	BTO	BTO:0001489	male	PATO	PATO:0000384	Specimens	RMNH.PISC.4298 Triakis semifasciata_whole body	whole body	Triakis semifasciata
RMNH.PISC.4322 Squalus suckleyi	Squalus suckleyi	NCBITAXON	NCBITaxon:7798	whole body	BTO	BTO:0001489	male	PATO	PATO:0000384	Specimens	RMNH.PISC.4322 Squalus suckleyi_whole body	whole body	Squalus suckleyi
RMNH.PISC.4358 Pristiophorus japonicus	Pristiophorus japonicus	NCBITAXON	NCBITaxon:55135	whole body	BTO	BTO:0001489	female	PATO	PATO:0000383	Specimens	RMNH.PISC.4358 Pristiophorus japonicus_whole body	whole body	Pristiophorus japonicus
RMNH.PISC.4373 Orectolobus japonicus	Orectolobus japonicus	NCBITAXON	NCBITaxon:582428	whole body	BTO	BTO:0001489	female	PATO	PATO:0000383	Specimens	RMNH.PISC.4373 Orectolobus japonicus_whole body	whole body	Orectolobus japonicus
RMNH.PISC.7373 Carcharhinus macloti	Carcharhinus macloti	NCBITAXON	NCBITaxon:443759	whole body	BTO	BTO:0001489	female	PATO	PATO:0000383	Specimens	RMNH.PISC.7373 Carcharhinus macloti_whole body	whole body	Carcharhinus macloti
RMNH.PISC.7375 Carcharhinus dussumieri	Carcharhinus dussumieri	NCBITAXON	NCBITaxon:335035	whole body	BTO	BTO:0001489	male	PATO	PATO:0000384	Specimens	RMNH.PISC.7375 Carcharhinus dussumieri_whole body	whole body	Carcharhinus dussumieri
RMNH.PISC.7389.a Chaenogaleus macrostoma	Chaenogaleus macrostoma	NCBITAXON	NCBITaxon:376645	whole body	BTO	BTO:0001489	female	PATO	PATO:0000383	Specimens	RMNH.PISC.7389.a Chaenogaleus macrostoma_whole body	whole body	Chaenogaleus macrostoma
RMNH.PISC.7390 Hemigaleus microstoma	Hemigaleus microstoma	NCBITAXON	NCBITaxon:376647	whole body	BTO	BTO:0001489	female	PATO	PATO:0000383	Specimens	RMNH.PISC.7390 Hemigaleus microstoma_whole body	whole body	Hemigaleus microstoma
RMNH.PISC.7393.d Sphyrna lewini	Sphyrna lewini	NCBITAXON	NCBITaxon:7823	whole body	BTO	BTO:0001489	male	PATO	PATO:0000384	Specimens	RMNH.PISC.7393.d Sphyrna lewini_whole body	whole body	Sphyrna lewini
RMNH.PISC.7397.b Atelomycterus marmoratus	Atelomycterus marmoratus	NCBITAXON	NCBITaxon:496083	whole body	BTO	BTO:0001489	male	PATO	PATO:0000384	Specimens	RMNH.PISC.7397.b Atelomycterus marmoratus_whole body	whole body	Atelomycterus marmoratus
RMNH.PISC.7399 Halaelurus buergeri	Halaelurus buergeri	NCBITAXON	NCBITaxon:1214693	whole body	BTO	BTO:0001489	female	PATO	PATO:0000383	Specimens	RMNH.PISC.7399 Halaelurus buergeri_whole body	whole body	Halaelurus buergeri
RMNH.PISC.7401.a Stegostoma fasciatum	Stegostoma fasciatum	NCBITAXON	NCBITaxon:378071	whole body	BTO	BTO:0001489	male	PATO	PATO:0000384	Specimens	RMNH.PISC.7401.a Stegostoma fasciatum_whole body	whole body	Stegostoma fasciatum
RMNH.PISC.7401.b Stegostoma fasciatum	Stegostoma fasciatum	NCBITAXON	NCBITaxon:378071	whole body	BTO	BTO:0001489	female	PATO	PATO:0000383	Specimens	RMNH.PISC.7401.b Stegostoma fasciatum_whole body	whole body	Stegostoma fasciatum
RMNH.PISC.7406.a_b Chiloscyllium indicum	Chiloscyllium indicum	NCBITAXON	NCBITaxon:443761	whole body	BTO	BTO:0001489	female	PATO	PATO:0000383	Specimens	RMNH.PISC.7406.a_b Chiloscyllium indicum_whole body_female	whole body, contains 1 female + 1 male	Chiloscyllium indicum
RMNH.PISC.7406.a_b Chiloscyllium indicum	Chiloscyllium indicum	NCBITAXON	NCBITaxon:443761	whole body	BTO	BTO:0001489	male	PATO	PATO:0000384	Specimens	RMNH.PISC.7406.a_b Chiloscyllium indicum_whole body_male	whole body, contains 1 female + 1 male	Chiloscyllium indicum
RMNH.PISC.7408.a Chiloscyllium hasseltii	Chiloscyllium hasseltii	NCBITAXON	NCBITaxon:443760	whole body	BTO	BTO:0001489	male	PATO	PATO:0000384	Specimens	RMNH.PISC.7408.a Chiloscyllium hasseltii_whole body	whole body	Chiloscyllium hasseltii
RMNH.PISC.7408.b Chiloscyllium hasseltii	Chiloscyllium hasseltii	NCBITAXON	NCBITaxon:443760	whole body	BTO	BTO:0001489	female	PATO	PATO:0000383	Specimens	RMNH.PISC.7408.b Chiloscyllium hasseltii_whole body	whole body	Chiloscyllium hasseltii
RMNH.PISC.7411 Eucrossorhinus dasypogon	Eucrossorhinus dasypogon	NCBITAXON	NCBITaxon:582436	whole body	BTO	BTO:0001489	female	PATO	PATO:0000383	Specimens	RMNH.PISC.7411 Eucrossorhinus dasypogon_whole body	whole body	Eucrossorhinus dasypogon
RMNH.PISC.8574 Scoliodon laticaudus	Scoliodon laticaudus	NCBITAXON	NCBITaxon:210639	whole body	BTO	BTO:0001489	male	PATO	PATO:0000384	Specimens	RMNH.PISC.8574 Scoliodon laticaudus_whole body	whole body	Scoliodon laticaudus
RMNH.PISC.verznr.2 Mustelus mustelus	Mustelus mustelus	NCBITAXON	NCBITaxon:112230	whole body	BTO	BTO:0001489	female	PATO	PATO:0000383	Specimens	RMNH.PISC.verznr.2 Mustelus mustelus_whole body	whole body	Mustelus mustelus
RMNH.PISC.verznr.3 Galeorhinus galeus	Galeorhinus galeus	NCBITAXON	NCBITaxon:86063	whole body	BTO	BTO:0001489	female	PATO	PATO:0000383	Specimens	RMNH.PISC.verznr.3 Galeorhinus galeus_whole body	whole body	Galeorhinus galeus
RMNH.PISC.verznr.7 Galeorhinus galeus	Galeorhinus galeus	NCBITAXON	NCBITaxon:86063	whole body	BTO	BTO:0001489	female	PATO	PATO:0000383	Specimens	RMNH.PISC.verznr.7 Galeorhinus galeus_whole body	whole body	Galeorhinus galeus
ZMA.PISC.104.703 Oxynotus centrina	Oxynotus centrina	NCBITAXON	NCBITaxon:1016941	whole body	BTO	BTO:0001489	female	PATO	PATO:0000383	Specimens	ZMA.PISC.104.703 Oxynotus centrina_whole body	whole body	Oxynotus centrina
ZMA.PISC.106.183 Sphyrna tudes	Sphyrna tudes	NCBITAXON	NCBITaxon:661134	whole body	BTO	BTO:0001489	male	PATO	PATO:0000384	Specimens	ZMA.PISC.106.183 Sphyrna tudes_whole body	whole body	Sphyrna tudes
ZMA.PISC.108.682 Carcharhinus melanopterus	Carcharhinus melanopterus	NCBITAXON	NCBITaxon:263686	whole body	BTO	BTO:0001489	male	PATO	PATO:0000384	Specimens	ZMA.PISC.108.682 Carcharhinus melanopterus_whole body	whole body	Carcharhinus melanopterus
ZMA.PISC.108.683 Chiloscyllium punctatum	Chiloscyllium punctatum	NCBITAXON	NCBITaxon:137246	whole body	BTO	BTO:0001489	female	PATO	PATO:0000383	Specimens	ZMA.PISC.108.683 Chiloscyllium punctatum_whole body	whole body	Chiloscyllium punctatum
ZMA.PISC.108.685 Eusphyra blochii	Eusphyra blochii	NCBITAXON	NCBITaxon:376650	whole body	BTO	BTO:0001489	male	PATO	PATO:0000384	Specimens	ZMA.PISC.108.685 Eusphyra blochii_whole body	whole body	Eusphyra blochii
ZMA.PISC.108.686 Carcharhinus falciformis	Carcharhinus falciformis	NCBITAXON	NCBITaxon:202609	whole body	BTO	BTO:0001489	female	PATO	PATO:0000383	Specimens	ZMA.PISC.108.686 Carcharhinus falciformis_whole body	whole body	Carcharhinus falciformis
ZMA.PISC.108.688 Heterodontus francisci	Heterodontus francisci	NCBITAXON	NCBITaxon:7792	whole body	BTO	BTO:0001489	female	PATO	PATO:0000383	Specimens	ZMA.PISC.108.688 Heterodontus francisci_whole body	whole body	Heterodontus francisci
ZMA.PISC.108.696 Squatina africana	Squatina africana	NCBITAXON	NCBITaxon:661033	whole body	BTO	BTO:0001489	female	PATO	PATO:0000383	Specimens	ZMA.PISC.108.696 Squatina africana_whole body	whole body	Squatina africana
ZMA.PISC.108.703 Triaenodon obesus	Triaenodon obesus	NCBITAXON	NCBITaxon:496413	whole body	BTO	BTO:0001489	female	PATO	PATO:0000383	Specimens	ZMA.PISC.108.703 Triaenodon obesus_whole body	whole body	Triaenodon obesus
ZMA.PISC.108.710 Ginglymostoma cirratum	Ginglymostoma cirratum	NCBITAXON	NCBITaxon:7801	whole body	BTO	BTO:0001489	female	PATO	PATO:0000383	Specimens	ZMA.PISC.108.710 Ginglymostoma cirratum_whole body	whole body	Ginglymostoma cirratum
ZMA.PISC.108.725 Sphyrna zygaena	Sphyrna zygaena	NCBITAXON	NCBITaxon:195335	whole body	BTO	BTO:0001489	female	PATO	PATO:0000383	Specimens	ZMA.PISC.108.725 Sphyrna zygaena_whole body	whole body	Sphyrna zygaena
ZMA.PISC.109.128 Sphyrna tudes	Sphyrna tudes	NCBITAXON	NCBITaxon:661134	whole body	BTO	BTO:0001489	female	PATO	PATO:0000383	Specimens	ZMA.PISC.109.128 Sphyrna tudes_whole body	whole body	Sphyrna tudes
ZMA.PISC.109.130 Sphyrna tudes	Sphyrna tudes	NCBITAXON	NCBITaxon:661134	whole body	BTO	BTO:0001489				Specimens	ZMA.PISC.109.130 Sphyrna tudes_whole body	whole body	Sphyrna tudes
ZMA.PISC.109.135 Carcharhinus hemiodon	Carcharhinus hemiodon	NCBITAXON	NCBITaxon:7806	whole body	BTO	BTO:0001489	female	PATO	PATO:0000383	Specimens	ZMA.PISC.109.135 Carcharhinus hemiodon_whole body	whole body	Carcharhinus hemiodon
ZMA.PISC.109.153 Chiloscyllium punctatum	Chiloscyllium punctatum	NCBITAXON	NCBITaxon:137246	whole body	BTO	BTO:0001489	female	PATO	PATO:0000383	Specimens	ZMA.PISC.109.153 Chiloscyllium punctatum_whole body	whole body	Chiloscyllium punctatum
ZMA.PISC.109.157 Hemigaleus microstoma	Hemigaleus microstoma	NCBITAXON	NCBITaxon:376647	whole body	BTO	BTO:0001489	female	PATO	PATO:0000383	Specimens	ZMA.PISC.109.157 Hemigaleus microstoma_whole body	whole body	Hemigaleus microstoma
ZMA.PISC.109.497 Mustelus mustelus	Mustelus mustelus	NCBITAXON	NCBITaxon:112230	whole body	BTO	BTO:0001489	female	PATO	PATO:0000383	Specimens	ZMA.PISC.109.497 Mustelus mustelus_whole body	whole body	Mustelus mustelus
ZMA.PISC.110.745 Oxynotus centrina	Oxynotus centrina	NCBITAXON	NCBITaxon:1016941	whole body	BTO	BTO:0001489	female	PATO	PATO:0000383	Specimens	ZMA.PISC.110.745 Oxynotus centrina_whole body	whole body	Oxynotus centrina
ZMA.PISC.110.760 Triaenodon obesus	Triaenodon obesus	NCBITAXON	NCBITaxon:496413	whole body	BTO	BTO:0001489	female	PATO	PATO:0000383	Specimens	ZMA.PISC.110.760 Triaenodon obesus_whole body	whole body	Triaenodon obesus
ZMA.PISC.111.010 Carcharhinus melanopterus	Carcharhinus melanopterus	NCBITAXON	NCBITaxon:263686	head	UBERON	UBERON:0000033				Specimens	ZMA.PISC.111.010 Carcharhinus melanopterus_head	head, pectoral fins, tail	Carcharhinus melanopterus
ZMA.PISC.111.010 Carcharhinus melanopterus	Carcharhinus melanopterus	NCBITAXON	NCBITaxon:263686	pectoral fin	UBERON	UBERON:0000151				Specimens	ZMA.PISC.111.010 Carcharhinus melanopterus_pectoral fins	head, pectoral fins, tail	Carcharhinus melanopterus
ZMA.PISC.111.010 Carcharhinus melanopterus	Carcharhinus melanopterus	NCBITAXON	NCBITaxon:263686	tail	UBERON	UBERON:0002415				Specimens	ZMA.PISC.111.010 Carcharhinus melanopterus_tail	head, pectoral fins, tail	Carcharhinus melanopterus
ZMA.PISC.111.198 Alopias vulpinus	Alopias vulpinus	NCBITAXON	NCBITaxon:7852	whole body	BTO	BTO:0001489	female	PATO	PATO:0000383	Specimens	ZMA.PISC.111.198 Alopias vulpinus_whole body	whole body	Alopias vulpinus
ZMA.PISC.111.207 Squalus cubensis	Squalus cubensis	NCBITAXON	NCBITaxon:134995	whole body	BTO	BTO:0001489	female	PATO	PATO:0000383	Specimens	ZMA.PISC.111.207 Squalus cubensis_whole body	whole body	Squalus cubensis
ZMA.PISC.111.240 Isogomphodon oxyrhynchus	Isogomphodon oxyrhynchus	NCBITAXON	NCBITaxon:661137	whole body	BTO	BTO:0001489	male	PATO	PATO:0000384	Specimens	ZMA.PISC.111.240 Isogomphodon oxyrhynchus_whole body	whole body	Isogomphodon oxyrhynchus
ZMA.PISC.111.361 Heptranchias perlo	Heptranchias perlo	NCBITAXON	NCBITaxon:212740	whole body	BTO	BTO:0001489	female	PATO	PATO:0000383	Specimens	ZMA.PISC.111.361 Heptranchias perlo_whole body	whole body	Heptranchias perlo
ZMA.PISC.111.362 Rhizoprionodon terraenovae	Rhizoprionodon terraenovae	NCBITAXON	NCBITaxon:303945	whole body	BTO	BTO:0001489	female	PATO	PATO:0000383	Specimens	ZMA.PISC.111.362 Rhizoprionodon terraenovae_whole body	whole body	Rhizoprionodon terraenovae
ZMA.PISC.111.399.a Scyliorhinus canicula	Scyliorhinus canicula	NCBITAXON	NCBITaxon:7830	whole body	BTO	BTO:0001489	male	PATO	PATO:0000384	Specimens	ZMA.PISC.111.399.a Scyliorhinus canicula_whole body	whole body	Scyliorhinus canicula
ZMA.PISC.112.272 Dalatias licha	Dalatias licha	NCBITAXON	NCBITaxon:170817	whole body	BTO	BTO:0001489	male	PATO	PATO:0000384	Specimens	ZMA.PISC.112.272 Dalatias licha_whole body	whole body	Dalatias licha
ZMA.PISC.113.049 Squatina japonica	Squatina japonica	NCBITAXON	NCBITaxon:661037	whole body	BTO	BTO:0001489	female	PATO	PATO:0000383	Specimens	ZMA.PISC.113.049 Squatina japonica_whole body	whole body	Squatina japonica
ZMA.PISC.113.318 Oxynotus centrina	Oxynotus centrina	NCBITAXON	NCBITaxon:1016941	whole body	BTO	BTO:0001489	female	PATO	PATO:0000383	Specimens	ZMA.PISC.113.318 Oxynotus centrina_whole body	whole body	Oxynotus centrina
ZMA.PISC.114.250 Triakis semifasciata	Triakis semifasciata	NCBITAXON	NCBITaxon:30493	whole body	BTO	BTO:0001489	female	PATO	PATO:0000383	Specimens	ZMA.PISC.114.250 Triakis semifasciata_whole body	whole body	Triakis semifasciata
ZMA.PISC.114.675 Nebrius ferrugineus	Nebrius ferrugineus	NCBITAXON	NCBITaxon:496405	whole body	BTO	BTO:0001489	female	PATO	PATO:0000383	Specimens	ZMA.PISC.114.675 Nebrius ferrugineus_whole body	whole body	Nebrius ferrugineus
ZMA.PISC.114.781 Chiloscyllium indicum	Chiloscyllium indicum	NCBITAXON	NCBITaxon:443761	whole body	BTO	BTO:0001489	female	PATO	PATO:0000383	Specimens	ZMA.PISC.114.781 Chiloscyllium indicum_whole body	whole body	Chiloscyllium indicum
ZMA.PISC.115.140 Squatina squatina	Squatina squatina	NCBITAXON	NCBITaxon:263718	whole body	BTO	BTO:0001489	male	PATO	PATO:0000384	Specimens	ZMA.PISC.115.140 Squatina squatina_whole body	whole body	Squatina squatina
ZMA.PISC.116.130 Squalus acanthias	Squalus acanthias	NCBITAXON	NCBITaxon:7797	whole body	BTO	BTO:0001489	male	PATO	PATO:0000384	Specimens	ZMA.PISC.116.130 Squalus acanthias_whole body	whole body	Squalus acanthias
ZMA.PISC.116.165 Lamna nasus	Lamna nasus	NCBITAXON	NCBITaxon:7849	whole body	BTO	BTO:0001489	male	PATO	PATO:0000384	Specimens	ZMA.PISC.116.165 Lamna nasus_whole body	whole body	Lamna nasus
ZMA.PISC.116.203 Prionace glauca	Prionace glauca	NCBITAXON	NCBITaxon:7815	whole body	BTO	BTO:0001489	female	PATO	PATO:0000383	Specimens	ZMA.PISC.116.203 Prionace glauca_whole body	whole body	Prionace glauca
ZMA.PISC.116.876 Alopias vulpinus	Alopias vulpinus	NCBITAXON	NCBITaxon:7852	whole body	BTO	BTO:0001489	female	PATO	PATO:0000383	Specimens	ZMA.PISC.116.876 Alopias vulpinus_whole body	whole body	Alopias vulpinus
ZMA.PISC.120.789 Mustelus asterias	Mustelus asterias	NCBITAXON	NCBITaxon:112232	whole body	BTO	BTO:0001489	male	PATO	PATO:0000384	Specimens	ZMA.PISC.120.789 Mustelus asterias_whole body	whole body	Mustelus asterias
ZMA.PISC.140.164 Chiloscyllium arabicum	Chiloscyllium arabicum	NCBITAXON	NCBITaxon:1620698	whole body	BTO	BTO:0001489	male	PATO	PATO:0000384	Specimens	ZMA.PISC.140.164 Chiloscyllium arabicum_whole body	whole body	Chiloscyllium arabicum
ZMA.PISC.140.166 Scyliorhinus boa	Scyliorhinus boa	NCBITAXON	NCBITaxon:7829	whole body	BTO	BTO:0001489	female	PATO	PATO:0000383	Specimens	ZMA.PISC.140.166 Scyliorhinus boa_whole body	whole body	Scyliorhinus boa
ZMA.PISC.140.443 Chiloscyllium arabicum	Chiloscyllium arabicum	NCBITAXON	NCBITaxon:1620698	whole body	BTO	BTO:0001489	male	PATO	PATO:0000384	Specimens	ZMA.PISC.140.443 Chiloscyllium arabicum_whole body	whole body	Chiloscyllium arabicum
RMNH.PISC.35295.a_b Hemiscyllium trispeculare	Hemiscyllium trispeculare	NCBITAXON	NCBITaxon:170819	lower jaw region	UBERON	UBERON:0001710	female	PATO	PATO:0000383	Specimens	RMNH.PISC.35295.b Hemiscyllium trispeculare_left lower jaw_female	left lower jaw	Hemiscyllium trispeculare
