# Supplementary material for: X-ray computed tomography library of shark anatomy and lower jaw surface models
Source: Sci Data. 2017 Apr 11;4:170047. doi: 10.1038/sdata.2017.47 (PMC5387928; doi:10.1038/sdata.2017.47)
Supplement: Supplementary file 1 [file sdata201747-isa1.zip › a_assay_Kaminga.txt]

Sample Name	Protocol REF	Parameter Value[scanning institute]	Parameter Value[scanner]	Parameter Value[tube voltage]	Unit	Term Source REF	Term Accession Number	Parameter Value[tube charge per rotation]	Unit	Term Source REF	Term Accession Number	Parameter Value[reconstruction filter]	Parameter Value[slice increment]	Unit	Term Source REF	Term Accession Number	Parameter Value[slice thickness]	Unit	Term Source REF	Term Accession Number	Parameter Value[number of slices]	Assay Name	Raw Data File	Comment[Data Repository]	Comment[Data Record Accession]	Comment[Data Record URI]	Protocol REF	Derived Data File	Comment[Data Repository]	Comment[Data Record Accession]	Comment[Data Record URI]	Factor Value[scanned organism part]	Factor Value[species]
BMNH 1890.9.23.233 Brachelurus waddi_whole body	CT scanning	Royal Brompton Hospital	Siemens/Sensation 64	100	kilovolt	UO	UO:0000248	210	milliampere per second			B30f	0.699	millimeter	UO	UO:0000016	1	millimeter	UO	UO:0000016	484	BMNH 1890.9.23.233 Brachelurus waddi MC L	BMNH 1890.9.23.233 Brachelurus waddi	figshare	doi:10.6084/m9.figshare.c.3662366	https://dx.doi.org/10.6084/m9.figshare.c.3662366						whole body	Brachelurus waddi
BMNH 1900.11.6.7 Echinorhinus brucus_whole body	CT scanning	Royal Brompton Hospital	Siemens/Sensation 64	100	kilovolt	UO	UO:0000248	210	milliampere per second			B30f	0.699	millimeter	UO	UO:0000016	1	millimeter	UO	UO:0000016	1300	BMNH 1900.11.6.7 Echinorhinus brucus MC L	BMNH 1900.11.6.7 Echinorhinus brucus	figshare	doi:10.6084/m9.figshare.c.3662366	https://dx.doi.org/10.6084/m9.figshare.c.3662366						whole body	Echinorhinus brucus
BMNH 1904.11.30.10 Centrophorus uyato_whole body	CT scanning	Royal Brompton Hospital	Siemens/Sensation 64	100	kilovolt	UO	UO:0000248	210	milliampere per second			B30f	0.699	millimeter	UO	UO:0000016	1	millimeter	UO	UO:0000016	1351	BMNH 1904.11.30.10 Centrophorus uyato MC L	BMNH 1904.11.30.10 Centrophorus uyato	figshare	doi:10.6084/m9.figshare.c.3662366	https://dx.doi.org/10.6084/m9.figshare.c.3662366						whole body	Centrophorus uyato
BMNH 1904.11.30.9 Centrophorus uyato_whole body	CT scanning	Royal Brompton Hospital	Siemens/Sensation 64	100	kilovolt	UO	UO:0000248	210	milliampere per second			B30f	0.699	millimeter	UO	UO:0000016	1	millimeter	UO	UO:0000016	1207	BMNH 1904.11.30.9 Centrophorus uyato MC L	BMNH 1904.11.30.9 Centrophorus uyato	figshare	doi:10.6084/m9.figshare.c.3662366	https://dx.doi.org/10.6084/m9.figshare.c.3662366						whole body	Centrophorus uyato
BMNH 1935.2.26.1 Chlamydoselachus anguineus_whole body	CT scanning	Royal Brompton Hospital	Siemens/Sensation 64	100	kilovolt	UO	UO:0000248	210	milliampere per second			B30f					1	millimeter	UO	UO:0000016	1275	BMNH 1935.2.26.1 Chlamydoselachus anguineus MC L	BMNH 1935.2.26.1 Chlamydoselachus anguineus	figshare	doi:10.6084/m9.figshare.c.3662366	https://dx.doi.org/10.6084/m9.figshare.c.3662366						whole body	Chlamydoselachus anguineus
BMNH 1936.7.29.12 Pristiophorus japonicus_whole body	CT scanning	Royal Brompton Hospital	Siemens/Sensation 64	100	kilovolt	UO	UO:0000248	210	milliampere per second			B30f					1	millimeter	UO	UO:0000016	1284	BMNH 1936.7.29.12 Pristiophorus japonicus MC L	BMNH 1936.7.29.12 Pristiophorus japonicus	figshare	doi:10.6084/m9.figshare.c.3662366	https://dx.doi.org/10.6084/m9.figshare.c.3662366						whole body	Pristiophorus japonicus
BMNH 1973.7.9.12 Centrophorus seychellorum_whole body	CT scanning	Royal Brompton Hospital	Siemens/Sensation 64	100	kilovolt	UO	UO:0000248	210	milliampere per second			B30f	0.699	millimeter	UO	UO:0000016	1	millimeter	UO	UO:0000016	1373	BMNH 1973.7.9.12 Centrophorus seychellorum MC L	BMNH 1973.7.9.12 Centrophorus seychellorum	figshare	doi:10.6084/m9.figshare.c.3662366	https://dx.doi.org/10.6084/m9.figshare.c.3662366						whole body	Centrophorus seychellorum
BMNH 1973.7.9.13 Centrophorus seychellorum_whole body	CT scanning	Royal Brompton Hospital	Siemens/Sensation 64	100	kilovolt	UO	UO:0000248	210	milliampere per second			B30f	0.699	millimeter	UO	UO:0000016	1	millimeter	UO	UO:0000016	920	BMNH 1973.7.9.13 Centrophorus seychellorum MC L	BMNH 1973.7.9.13 Centrophorus seychellorum	figshare	doi:10.6084/m9.figshare.c.3662366	https://dx.doi.org/10.6084/m9.figshare.c.3662366						whole body	Centrophorus seychellorum
BMNH 1978.6.22.1 Cetorhinus maximus_whole body	CT scanning	Royal Brompton Hospital	Siemens/Sensation 64	100	kilovolt	UO	UO:0000248	210	milliampere per second			B30f					1	millimeter	UO	UO:0000016	1228	BMNH 1978.6.22.1 Cetorhinus maximus MC L	BMNH 1978.6.22.1 Cetorhinus maximus	figshare	doi:10.6084/m9.figshare.c.3662366	https://dx.doi.org/10.6084/m9.figshare.c.3662366						whole body	Cetorhinus maximus
BMNH 1982.11.1.90 Orectolobus japonicus_whole body	CT scanning	Royal Brompton Hospital	Siemens/Sensation 64	100	kilovolt	UO	UO:0000248	210	milliampere per second			B30f	0.699	millimeter	UO	UO:0000016	1	millimeter	UO	UO:0000016	773	BMNH 1982.11.1.90 Orectolobus japonicus MC L	BMNH 1982.11.1.90 Orectolobus japonicus	figshare	doi:10.6084/m9.figshare.c.3662366	https://dx.doi.org/10.6084/m9.figshare.c.3662366						whole body	Orectolobus japonicus
BMNH 1987.1.21.3 Apristurus laurussonii_whole body	CT scanning	Royal Brompton Hospital	Siemens/Sensation 64	100	kilovolt	UO	UO:0000248	210	milliampere per second			B30f	0.699	millimeter	UO	UO:0000016	1	millimeter	UO	UO:0000016	468	BMNH 1987.1.21.3 Apristurus laurussonii MC L	BMNH 1987.1.21.3 Apristurus laurussonii	figshare	doi:10.6084/m9.figshare.c.3662366	https://dx.doi.org/10.6084/m9.figshare.c.3662366						whole body	Apristurus laurussonii
BMNH 2000.2.24.4 Centroscymnus crepdidater_whole body	CT scanning	Royal Brompton Hospital	Siemens/Sensation 64	100	kilovolt	UO	UO:0000248	210	milliampere per second			B30f	0.699	millimeter	UO	UO:0000016	1	millimeter	UO	UO:0000016	880	BMNH 2000.2.24.4 Centroscymnus crepdidater MC L	BMNH 2000.2.24.4 Centroscymnus crepdidater	figshare	doi:10.6084/m9.figshare.c.3662366	https://dx.doi.org/10.6084/m9.figshare.c.3662366						whole body	Centroscymnus crepdidater
BMNH 2004.4.15.30 Cetorhinus maximus_whole body	CT scanning	Royal Brompton Hospital	Siemens/Sensation 64	100	kilovolt	UO	UO:0000248	210	milliampere per second			B30f					1	millimeter	UO	UO:0000016	1654	BMNH 2004.4.15.30 Cetorhinus maximus MC L	BMNH 2004.4.15.30 Cetorhinus maximus	figshare	doi:10.6084/m9.figshare.c.3662366	https://dx.doi.org/10.6084/m9.figshare.c.3662366						whole body	Cetorhinus maximus
RMNH.PISC.no id Sphyrna tudes_whole body	CT scanning	Leiden University Medical Center	Toshiba/Aquilion 64	100	kilovolt	UO	UO:0000248	150	milliampere per second			FC03	0.5	millimeter	UO	UO:0000016	0.5	millimeter	UO	UO:0000016	968	RMNH.PISC.no id Sphyrna tudes MC L	RMNH.PISC.no id Sphyrna tudes	figshare	doi:10.6084/m9.figshare.c.3662366	https://dx.doi.org/10.6084/m9.figshare.c.3662366						whole body	Sphyrna tudes
RMNH.PISC.17804 Euprotomicrus bispinatus_whole body	CT scanning	Leiden University Medical Center	Toshiba/Aquilion 64	100	kilovolt	UO	UO:0000248	150	milliampere per second			FC03	0.5	millimeter	UO	UO:0000016	0.5	millimeter	UO	UO:0000016	338	RMNH.PISC.17804 Euprotomicrus bispinatus MC L	RMNH.PISC.17804 Euprotomicrus bispinatus	figshare	doi:10.6084/m9.figshare.c.3662366	https://dx.doi.org/10.6084/m9.figshare.c.3662366						whole body	Euprotomicrus bispinatus
RMNH.PISC.21558.b Etmopterus spinax_whole body	CT scanning	Leiden University Medical Center	Toshiba/Aquilion 64	100	kilovolt	UO	UO:0000248	150	milliampere per second			FC03	0.5	millimeter	UO	UO:0000016	0.5	millimeter	UO	UO:0000016	836	RMNH.PISC.21558.b Etmopterus spinax MC L	RMNH.PISC.21558.b Etmopterus spinax	figshare	doi:10.6084/m9.figshare.c.3662366	https://dx.doi.org/10.6084/m9.figshare.c.3662366						whole body	Etmopterus spinax
RMNH.PISC.23320 Mustelus higmani_whole body	CT scanning	Leiden University Medical Center	Toshiba/Aquilion 64	100	kilovolt	UO	UO:0000248	150	milliampere per second			FC03	0.5	millimeter	UO	UO:0000016	0.5	millimeter	UO	UO:0000016	1102	RMNH.PISC.23320 Mustelus higmani MC L	RMNH.PISC.23320 Mustelus higmani	figshare	doi:10.6084/m9.figshare.c.3662366	https://dx.doi.org/10.6084/m9.figshare.c.3662366						whole body	Mustelus higmani
RMNH.PISC.23617 Galeus melastomus_whole body	CT scanning	Leiden University Medical Center	Toshiba/Aquilion 64	100	kilovolt	UO	UO:0000248	150	milliampere per second			FC03	0.5	millimeter	UO	UO:0000016	0.5	millimeter	UO	UO:0000016	1310	RMNH.PISC.23617 Galeus melastomus MC L	RMNH.PISC.23617 Galeus melastomus	figshare	doi:10.6084/m9.figshare.c.3662366	https://dx.doi.org/10.6084/m9.figshare.c.3662366						whole body	Galeus melastomus
RMNH.PISC.23690 Galeorhinus galeus_whole body	CT scanning	Leiden University Medical Center	Toshiba/Aquilion 64	100	kilovolt	UO	UO:0000248	150	milliampere per second			FC03	0.5	millimeter	UO	UO:0000016	0.5	millimeter	UO	UO:0000016	2536	RMNH.PISC.23690 Galeorhinus galeus MC L	RMNH.PISC.23690 Galeorhinus galeus	figshare	doi:10.6084/m9.figshare.c.3662366	https://dx.doi.org/10.6084/m9.figshare.c.3662366						whole body	Galeorhinus galeus
RMNH.PISC.24037 Scyliorhinus stellaris_whole body	CT scanning	Leiden University Medical Center	Toshiba/Aquilion 64	100	kilovolt	UO	UO:0000248	150	milliampere per second			FC03	0.5	millimeter	UO	UO:0000016	0.5	millimeter	UO	UO:0000016	1918	RMNH.PISC.24037 Scyliorhinus stellaris MC L	RMNH.PISC.24037 Scyliorhinus stellaris	figshare	doi:10.6084/m9.figshare.c.3662366	https://dx.doi.org/10.6084/m9.figshare.c.3662366						whole body	Scyliorhinus stellaris
RMNH.PISC.24047 Squatina squatina_whole body	CT scanning	Leiden University Medical Center	Toshiba/Aquilion 64	100	kilovolt	UO	UO:0000248	150	milliampere per second			FC03	0.5	millimeter	UO	UO:0000016	0.5	millimeter	UO	UO:0000016	2177	RMNH.PISC.24047 Squatina squatina MC L	RMNH.PISC.24047 Squatina squatina	figshare	doi:10.6084/m9.figshare.c.3662366	https://dx.doi.org/10.6084/m9.figshare.c.3662366						whole body	Squatina squatina
RMNH.PISC.24057.a Etmopterus spinax_whole body	CT scanning	Leiden University Medical Center	Toshiba/Aquilion 64	100	kilovolt	UO	UO:0000248	150	milliampere per second			FC03	0.5	millimeter	UO	UO:0000016	0.5	millimeter	UO	UO:0000016	590	RMNH.PISC.24057.a Etmopterus spinax MC L	RMNH.PISC.24057.a Etmopterus spinax	figshare	doi:10.6084/m9.figshare.c.3662366	https://dx.doi.org/10.6084/m9.figshare.c.3662366						whole body	Etmopterus spinax
RMNH.PISC.24057.b Etmopterus spinax_whole body	CT scanning	Leiden University Medical Center	Toshiba/Aquilion 64	100	kilovolt	UO	UO:0000248	150	milliampere per second			FC03	0.5	millimeter	UO	UO:0000016	0.5	millimeter	UO	UO:0000016	590	RMNH.PISC.24057.b Etmopterus spinax MC L	RMNH.PISC.24057.b Etmopterus spinax	figshare	doi:10.6084/m9.figshare.c.3662366	https://dx.doi.org/10.6084/m9.figshare.c.3662366						whole body	Etmopterus spinax
RMNH.PISC.24270 Squatina squatina_whole body	CT scanning	Leiden University Medical Center	Toshiba/Aquilion 64	100	kilovolt	UO	UO:0000248	150	milliampere per second			FC03	0.5	millimeter	UO	UO:0000016	0.5	millimeter	UO	UO:0000016	2565	RMNH.PISC.24270 Squatina squatina MC L	RMNH.PISC.24270 Squatina squatina	figshare	doi:10.6084/m9.figshare.c.3662366	https://dx.doi.org/10.6084/m9.figshare.c.3662366						whole body	Squatina squatina
RMNH.PISC.24271 Carcharhinus leucas_whole body	CT scanning	Leiden University Medical Center	Toshiba/Aquilion 64	100	kilovolt	UO	UO:0000248	150	milliampere per second			FC03	0.5	millimeter	UO	UO:0000016	0.5	millimeter	UO	UO:0000016	2170	RMNH.PISC.24271 Carcharhinus leucas MC L	RMNH.PISC.24271 Carcharhinus leucas	figshare	doi:10.6084/m9.figshare.c.3662366	https://dx.doi.org/10.6084/m9.figshare.c.3662366						whole body	Carcharhinus leucas
RMNH.PISC.27102 Etmopterus spinax_whole body	CT scanning	Leiden University Medical Center	Toshiba/Aquilion 64	100	kilovolt	UO	UO:0000248	150	milliampere per second			FC03	0.5	millimeter	UO	UO:0000016	0.5	millimeter	UO	UO:0000016	762	RMNH.PISC.27102 Etmopterus spinax MC L	RMNH.PISC.27102 Etmopterus spinax	figshare	doi:10.6084/m9.figshare.c.3662366	https://dx.doi.org/10.6084/m9.figshare.c.3662366						whole body	Etmopterus spinax
RMNH.PISC.32449 Scyliorhinus canicula_whole body	CT scanning	Leiden University Medical Center	Toshiba/Aquilion 64	100	kilovolt	UO	UO:0000248	150	milliampere per second			FC03	0.5	millimeter	UO	UO:0000016	0.5	millimeter	UO	UO:0000016	1092	RMNH.PISC.32449 Scyliorhinus canicula MC L	RMNH.PISC.32449 Scyliorhinus canicula	figshare	doi:10.6084/m9.figshare.c.3662366	https://dx.doi.org/10.6084/m9.figshare.c.3662366						whole body	Scyliorhinus canicula
RMNH.PISC.33022 Chiloscyllium punctatum_whole body	CT scanning	Leiden University Medical Center	Toshiba/Aquilion 64	100	kilovolt	UO	UO:0000248	150	milliampere per second			FC03	0.5	millimeter	UO	UO:0000016	0.5	millimeter	UO	UO:0000016	962	RMNH.PISC.33022 Chiloscyllium punctatum MC L	RMNH.PISC.33022 Chiloscyllium punctatum	figshare	doi:10.6084/m9.figshare.c.3662366	https://dx.doi.org/10.6084/m9.figshare.c.3662366						whole body	Chiloscyllium punctatum
RMNH.PISC.33989 Halaelurus boesemani_whole body	CT scanning	Leiden University Medical Center	Toshiba/Aquilion 64	100	kilovolt	UO	UO:0000248	150	milliampere per second			FC03	0.5	millimeter	UO	UO:0000016	0.5	millimeter	UO	UO:0000016	377	RMNH.PISC.33989 Halaelurus boesemani MC L	RMNH.PISC.33989 Halaelurus boesemani	figshare	doi:10.6084/m9.figshare.c.3662366	https://dx.doi.org/10.6084/m9.figshare.c.3662366						whole body	Halaelurus boesemani
RMNH.PISC.33990 Atelomycterus marmoratus_whole body	CT scanning	Leiden University Medical Center	Toshiba/Aquilion 64	100	kilovolt	UO	UO:0000248	150	milliampere per second			FC03	0.5	millimeter	UO	UO:0000016	0.5	millimeter	UO	UO:0000016	576	RMNH.PISC.33990 Atelomycterus marmoratus MC L	RMNH.PISC.33990 Atelomycterus marmoratus	figshare	doi:10.6084/m9.figshare.c.3662366	https://dx.doi.org/10.6084/m9.figshare.c.3662366						whole body	Atelomycterus marmoratus
RMNH.PISC.33994 Hemiscyllium strahani_whole body	CT scanning	Leiden University Medical Center	Toshiba/Aquilion 64	100	kilovolt	UO	UO:0000248	150	milliampere per second			FC03	0.5	millimeter	UO	UO:0000016	0.5	millimeter	UO	UO:0000016	890	RMNH.PISC.33994 Hemiscyllium strahani MC L	RMNH.PISC.33994 Hemiscyllium strahani	figshare	doi:10.6084/m9.figshare.c.3662366	https://dx.doi.org/10.6084/m9.figshare.c.3662366						whole body	Hemiscyllium strahani
RMNH.PISC.34024.b Atelomycterus marmoratus_whole body	CT scanning	Leiden University Medical Center	Toshiba/Aquilion 64	100	kilovolt	UO	UO:0000248	150	milliampere per second			FC03	0.5	millimeter	UO	UO:0000016	0.5	millimeter	UO	UO:0000016	1153	RMNH.PISC.34024.b Atelomycterus marmoratus MC L	RMNH.PISC.34024.b Atelomycterus marmoratus	figshare	doi:10.6084/m9.figshare.c.3662366	https://dx.doi.org/10.6084/m9.figshare.c.3662366						whole body	Atelomycterus marmoratus
RMNH.PISC.34025 Halaelurus boesemani_whole body	CT scanning	Leiden University Medical Center	Toshiba/Aquilion 64	100	kilovolt	UO	UO:0000248	150	milliampere per second			FC03	0.5	millimeter	UO	UO:0000016	0.5	millimeter	UO	UO:0000016	531	RMNH.PISC.34025 Halaelurus boesemani MC L	RMNH.PISC.34025 Halaelurus boesemani	figshare	doi:10.6084/m9.figshare.c.3662366	https://dx.doi.org/10.6084/m9.figshare.c.3662366						whole body	Halaelurus boesemani
RMNH.PISC.34027 Atelomycterus marmoratus_whole body	CT scanning	Leiden University Medical Center	Toshiba/Aquilion 64	100	kilovolt	UO	UO:0000248	150	milliampere per second			FC03	0.5	millimeter	UO	UO:0000016	0.5	millimeter	UO	UO:0000016	1155	RMNH.PISC.34027 Atelomycterus marmoratus MC L	RMNH.PISC.34027 Atelomycterus marmoratus	figshare	doi:10.6084/m9.figshare.c.3662366	https://dx.doi.org/10.6084/m9.figshare.c.3662366						whole body	Atelomycterus marmoratus
RMNH.PISC.34044 Prionace glauca_head	CT scanning	Leiden University Medical Center	Toshiba/Aquilion 64	100	kilovolt	UO	UO:0000248	150	milliampere per second			FC03	0.5	millimeter	UO	UO:0000016	0.5	millimeter	UO	UO:0000016	516	RMNH.PISC.34044 Prionace glauca MC L	RMNH.PISC.34044 Prionace glauca	figshare	doi:10.6084/m9.figshare.c.3662366	https://dx.doi.org/10.6084/m9.figshare.c.3662366						head	Prionace glauca
RMNH.PISC.34046 Squalus megalops_whole body	CT scanning	Leiden University Medical Center	Toshiba/Aquilion 64	100	kilovolt	UO	UO:0000248	150	milliampere per second			FC03	0.5	millimeter	UO	UO:0000016	0.5	millimeter	UO	UO:0000016	648	RMNH.PISC.34046 Squalus megalops MC L	RMNH.PISC.34046 Squalus megalops	figshare	doi:10.6084/m9.figshare.c.3662366	https://dx.doi.org/10.6084/m9.figshare.c.3662366						whole body	Squalus megalops
RMNH.PISC.34047.e Scyliorhinus stellaris_whole body	CT scanning	Leiden University Medical Center	Toshiba/Aquilion 64	100	kilovolt	UO	UO:0000248	150	milliampere per second			FC03	0.5	millimeter	UO	UO:0000016	0.5	millimeter	UO	UO:0000016	776	RMNH.PISC.34047.e Scyliorhinus stellaris MC L	RMNH.PISC.34047.e Scyliorhinus stellaris	figshare	doi:10.6084/m9.figshare.c.3662366	https://dx.doi.org/10.6084/m9.figshare.c.3662366						whole body	Scyliorhinus stellaris
RMNH.PISC.34047.f Scyliorhinus stellaris_whole body	CT scanning	Leiden University Medical Center	Toshiba/Aquilion 64	100	kilovolt	UO	UO:0000248	150	milliampere per second			FC03	0.5	millimeter	UO	UO:0000016	0.5	millimeter	UO	UO:0000016	815	RMNH.PISC.34047.f Scyliorhinus stellaris MC L	RMNH.PISC.34047.f Scyliorhinus stellaris	figshare	doi:10.6084/m9.figshare.c.3662366	https://dx.doi.org/10.6084/m9.figshare.c.3662366						whole body	Scyliorhinus stellaris
RMNH.PISC.34078.b Atelomycterus macleayi_whole body	CT scanning	Leiden University Medical Center	Toshiba/Aquilion 64	100	kilovolt	UO	UO:0000248	150	milliampere per second			FC03	0.5	millimeter	UO	UO:0000016	0.5	millimeter	UO	UO:0000016	925	RMNH.PISC.34078.b Atelomycterus macleayi MC L	RMNH.PISC.34078.b Atelomycterus macleayi	figshare	doi:10.6084/m9.figshare.c.3662366	https://dx.doi.org/10.6084/m9.figshare.c.3662366						whole body	Atelomycterus macleayi
RMNH.PISC.34078.c Atelomycterus macleayi_whole body	CT scanning	Leiden University Medical Center	Toshiba/Aquilion 64	100	kilovolt	UO	UO:0000248	150	milliampere per second			FC03	0.5	millimeter	UO	UO:0000016	0.5	millimeter	UO	UO:0000016	991	RMNH.PISC.34078.c Atelomycterus macleayi MC L	RMNH.PISC.34078.c Atelomycterus macleayi	figshare	doi:10.6084/m9.figshare.c.3662366	https://dx.doi.org/10.6084/m9.figshare.c.3662366						whole body	Atelomycterus macleayi
RMNH.PISC.34102 Carcharhinus hemiodon_whole body	CT scanning	Leiden University Medical Center	Toshiba/Aquilion 64	100	kilovolt	UO	UO:0000248	150	milliampere per second			FC03	0.5	millimeter	UO	UO:0000016	0.5	millimeter	UO	UO:0000016	442	RMNH.PISC.34102 Carcharhinus hemiodon MC L	RMNH.PISC.34102 Carcharhinus hemiodon	figshare	doi:10.6084/m9.figshare.c.3662366	https://dx.doi.org/10.6084/m9.figshare.c.3662366						whole body	Carcharhinus hemiodon
RMNH.PISC.34107 Scyliorhinus canicula_whole body	CT scanning	Leiden University Medical Center	Toshiba/Aquilion 64	100	kilovolt	UO	UO:0000248	150	milliampere per second			FC03	0.5	millimeter	UO	UO:0000016	0.5	millimeter	UO	UO:0000016	594	RMNH.PISC.34107 Scyliorhinus canicula MC L	RMNH.PISC.34107 Scyliorhinus canicula	figshare	doi:10.6084/m9.figshare.c.3662366	https://dx.doi.org/10.6084/m9.figshare.c.3662366						whole body	Scyliorhinus canicula
RMNH.PISC.35295.b Hemiscyllium trispeculare_whole body_female	CT scanning	Leiden University Medical Center	Toshiba/Aquilion 64	100	kilovolt	UO	UO:0000248	150	milliampere per second			FC03	0.5	millimeter	UO	UO:0000016	0.5	millimeter	UO	UO:0000016	932	RMNH.PISC.35295.a Hemiscyllium trispeculare MC L	RMNH.PISC.35295.a+b Hemiscyllium trispeculare	figshare	doi:10.6084/m9.figshare.c.3662366	https://dx.doi.org/10.6084/m9.figshare.c.3662366						whole body, contains 1 male + 1 female	Hemiscyllium trispeculare
RMNH.PISC.35295.a Hemiscyllium trispeculare_whole body_male	CT scanning	Leiden University Medical Center	Toshiba/Aquilion 64	100	kilovolt	UO	UO:0000248	150	milliampere per second			FC03	0.5	millimeter	UO	UO:0000016	0.5	millimeter	UO	UO:0000016	932	RMNH.PISC.35295.b Hemiscyllium trispeculare MC L	RMNH.PISC.35295.a+b Hemiscyllium trispeculare	figshare	doi:10.6084/m9.figshare.c.3662366	https://dx.doi.org/10.6084/m9.figshare.c.3662366						whole body, contains 1 male + 1 female	Hemiscyllium trispeculare
RMNH.PISC.36267 Chiloscyllium arabicum_whole body	CT scanning	Leiden University Medical Center	Toshiba/Aquilion 64	100	kilovolt	UO	UO:0000248	150	milliampere per second			FC03	0.5	millimeter	UO	UO:0000016	0.5	millimeter	UO	UO:0000016	1059	RMNH.PISC.36267 Chiloscyllium arabicum MC L	RMNH.PISC.36267 Chiloscyllium arabicum	figshare	doi:10.6084/m9.figshare.c.3662366	https://dx.doi.org/10.6084/m9.figshare.c.3662366						whole body	Chiloscyllium arabicum
RMNH.PISC.36345 Galeorhinus galeus_whole body	CT scanning	Leiden University Medical Center	Toshiba/Aquilion 64	100	kilovolt	UO	UO:0000248	150	milliampere per second			FC03	0.5	millimeter	UO	UO:0000016	0.5	millimeter	UO	UO:0000016	3138	RMNH.PISC.36345 Galeorhinus galeus MC L	RMNH.PISC.36345 Galeorhinus galeus	figshare	doi:10.6084/m9.figshare.c.3662366	https://dx.doi.org/10.6084/m9.figshare.c.3662366						whole body	Galeorhinus galeus
RMNH.PISC.37209 Sphyrna tiburo_whole body	CT scanning	Leiden University Medical Center	Toshiba/Aquilion 64	100	kilovolt	UO	UO:0000248	150	milliampere per second			FC03	0.5	millimeter	UO	UO:0000016	0.5	millimeter	UO	UO:0000016	869	RMNH.PISC.37209 Sphyrna tiburo MC L	RMNH.PISC.37209 Sphyrna tiburo	figshare	doi:10.6084/m9.figshare.c.3662366	https://dx.doi.org/10.6084/m9.figshare.c.3662366						whole body	Sphyrna tiburo
RMNH.PISC.37210 Sphyrna corona_whole body	CT scanning	Leiden University Medical Center	Toshiba/Aquilion 64	100	kilovolt	UO	UO:0000248	150	milliampere per second			FC03	0.5	millimeter	UO	UO:0000016	0.5	millimeter	UO	UO:0000016	873	RMNH.PISC.37210 Sphyrna corona MC L	RMNH.PISC.37210 Sphyrna corona	figshare	doi:10.6084/m9.figshare.c.3662366	https://dx.doi.org/10.6084/m9.figshare.c.3662366						whole body	Sphyrna corona
RMNH.PISC.37212 Mustelus mustelus_whole body	CT scanning	Leiden University Medical Center	Toshiba/Aquilion 64	100	kilovolt	UO	UO:0000248	150	milliampere per second			FC03	0.5	millimeter	UO	UO:0000016	0.5	millimeter	UO	UO:0000016	1509	RMNH.PISC.37212 Mustelus mustelus MC L	RMNH.PISC.37212 Mustelus mustelus	figshare	doi:10.6084/m9.figshare.c.3662366	https://dx.doi.org/10.6084/m9.figshare.c.3662366						whole body	Mustelus mustelus
RMNH.PISC.37213 Sphyrna tiburo_whole body	CT scanning	Leiden University Medical Center	Toshiba/Aquilion 64	100	kilovolt	UO	UO:0000248	150	milliampere per second			FC03	0.5	millimeter	UO	UO:0000016	0.5	millimeter	UO	UO:0000016	1129	RMNH.PISC.37213 Sphyrna tiburo MC L	RMNH.PISC.37213 Sphyrna tiburo	figshare	doi:10.6084/m9.figshare.c.3662366	https://dx.doi.org/10.6084/m9.figshare.c.3662366						whole body	Sphyrna tiburo
RMNH.PISC.37689 Isistius brasiliensis_whole body	CT scanning	Leiden University Medical Center	Toshiba/Aquilion 64	100	kilovolt	UO	UO:0000248	150	milliampere per second			FC03	0.5	millimeter	UO	UO:0000016	0.5	millimeter	UO	UO:0000016	755	RMNH.PISC.37689 Isistius brasiliensis MC L	RMNH.PISC.37689 Isistius brasiliensis	figshare	doi:10.6084/m9.figshare.c.3662366	https://dx.doi.org/10.6084/m9.figshare.c.3662366						whole body	Isistius brasiliensis
RMNH.PISC.37980 Scymnodalatias albicauda_whole body	CT scanning	Leiden University Medical Center	Toshiba/Aquilion 64	120	kilovolt	UO	UO:0000248	100	milliampere per second			FC30	0.5	millimeter	UO	UO:0000016	0.5	millimeter	UO	UO:0000016	1867	RMNH.PISC.37980 Scymnodalatias albicauda MC L	RMNH.PISC.37980 Scymnodalatias albicauda	figshare	doi:10.6084/m9.figshare.c.3662366	https://dx.doi.org/10.6084/m9.figshare.c.3662366						whole body	Scymnodalatias albicauda
RMNH.PISC.37981 Deania calcea_whole body	CT scanning	Leiden University Medical Center	Toshiba/Aquilion 64	100	kilovolt	UO	UO:0000248	150	milliampere per second			FC03	0.5	millimeter	UO	UO:0000016	0.5	millimeter	UO	UO:0000016	1544	RMNH.PISC.37981 Deania calcea MC L	RMNH.PISC.37981 Deania calcea	figshare	doi:10.6084/m9.figshare.c.3662366	https://dx.doi.org/10.6084/m9.figshare.c.3662366						whole body	Deania calcea
RMNH.PISC.4166 Scyliorhinus canicula_whole body	CT scanning	Leiden University Medical Center	Toshiba/Aquilion 64	100	kilovolt	UO	UO:0000248	150	milliampere per second			FC03	0.5	millimeter	UO	UO:0000016	0.5	millimeter	UO	UO:0000016	1147	RMNH.PISC.4166 Scyliorhinus canicula MC L	RMNH.PISC.4166 Scyliorhinus canicula	figshare	doi:10.6084/m9.figshare.c.3662366	https://dx.doi.org/10.6084/m9.figshare.c.3662366						whole body	Scyliorhinus canicula
RMNH.PISC.4184 Chiloscyllium griseum_whole body	CT scanning	Leiden University Medical Center	Toshiba/Aquilion 64	100	kilovolt	UO	UO:0000248	150	milliampere per second			FC03	0.5	millimeter	UO	UO:0000016	0.5	millimeter	UO	UO:0000016	1036	RMNH.PISC.4184 Chiloscyllium griseum MC L	RMNH.PISC.4184 Chiloscyllium griseum	figshare	doi:10.6084/m9.figshare.c.3662366	https://dx.doi.org/10.6084/m9.figshare.c.3662366						whole body	Chiloscyllium griseum
RMNH.PISC.4202 Heterodontus japonicus_whole body	CT scanning	Leiden University Medical Center	Toshiba/Aquilion 64	100	kilovolt	UO	UO:0000248	150	milliampere per second			FC03	0.5	millimeter	UO	UO:0000016	0.5	millimeter	UO	UO:0000016	911	RMNH.PISC.4202 Heterodontus japonicus MC L	RMNH.PISC.4202 Heterodontus japonicus	figshare	doi:10.6084/m9.figshare.c.3662366	https://dx.doi.org/10.6084/m9.figshare.c.3662366						whole body	Heterodontus japonicus
RMNH.PISC.4204 Eusphyra blochii_whole body	CT scanning	Leiden University Medical Center	Toshiba/Aquilion 64	100	kilovolt	UO	UO:0000248	150	milliampere per second			FC03	0.5	millimeter	UO	UO:0000016	0.5	millimeter	UO	UO:0000016	875	RMNH.PISC.4204 Eusphyra blochii MC L	RMNH.PISC.4204 Eusphyra blochii	figshare	doi:10.6084/m9.figshare.c.3662366	https://dx.doi.org/10.6084/m9.figshare.c.3662366						whole body	Eusphyra blochii
RMNH.PISC.4206 Sphyrna zygaena_head	CT scanning	Leiden University Medical Center	Toshiba/Aquilion 64	100	kilovolt	UO	UO:0000248	150	milliampere per second			FC03	0.5	millimeter	UO	UO:0000016	0.5	millimeter	UO	UO:0000016	284	RMNH.PISC.4206 Sphyrna zygaena MC L	RMNH.PISC.4206 Sphyrna zygaena	figshare	doi:10.6084/m9.figshare.c.3662366	https://dx.doi.org/10.6084/m9.figshare.c.3662366						head	Sphyrna zygaena
RMNH.PISC.4212 Sphyrna tiburo_whole body	CT scanning	Leiden University Medical Center	Toshiba/Aquilion 64	100	kilovolt	UO	UO:0000248	150	milliampere per second			FC03	0.5	millimeter	UO	UO:0000016	0.5	millimeter	UO	UO:0000016	1037	RMNH.PISC.4212 Sphyrna tiburo MC L	RMNH.PISC.4212 Sphyrna tiburo	figshare	doi:10.6084/m9.figshare.c.3662366	https://dx.doi.org/10.6084/m9.figshare.c.3662366						whole body	Sphyrna tiburo
RMNH.PISC.4264 Carcharhinus amboinensis_whole body	CT scanning	Leiden University Medical Center	Toshiba/Aquilion 64	100	kilovolt	UO	UO:0000248	150	milliampere per second			FC03	0.5	millimeter	UO	UO:0000016	0.5	millimeter	UO	UO:0000016	791	RMNH.PISC.4264 Carcharhinus amboinensis MC L	RMNH.PISC.4264 Carcharhinus amboinensis	figshare	doi:10.6084/m9.figshare.c.3662366	https://dx.doi.org/10.6084/m9.figshare.c.3662366						whole body	Carcharhinus amboinensis
RMNH.PISC.4298 Triakis semifasciata_whole body	CT scanning	Leiden University Medical Center	Toshiba/Aquilion 64	100	kilovolt	UO	UO:0000248	150	milliampere per second			FC03	0.5	millimeter	UO	UO:0000016	0.5	millimeter	UO	UO:0000016	1527	RMNH.PISC.4298 Triakis semifasciata MC L	RMNH.PISC.4298 Triakis semifasciata	figshare	doi:10.6084/m9.figshare.c.3662366	https://dx.doi.org/10.6084/m9.figshare.c.3662366						whole body	Triakis semifasciata
RMNH.PISC.4322 Squalus suckleyi_whole body	CT scanning	Leiden University Medical Center	Toshiba/Aquilion 64	100	kilovolt	UO	UO:0000248	150	milliampere per second			FC03	0.5	millimeter	UO	UO:0000016	0.5	millimeter	UO	UO:0000016	1639	RMNH.PISC.4322 Squalus suckleyi MC L	RMNH.PISC.4322 Squalus suckleyi	figshare	doi:10.6084/m9.figshare.c.3662366	https://dx.doi.org/10.6084/m9.figshare.c.3662366						whole body	Squalus suckleyi
RMNH.PISC.4358 Pristiophorus japonicus_whole body	CT scanning	Leiden University Medical Center	Toshiba/Aquilion 64	100	kilovolt	UO	UO:0000248	150	milliampere per second			FC03	0.5	millimeter	UO	UO:0000016	0.5	millimeter	UO	UO:0000016	803	RMNH.PISC.4358 Pristiophorus japonicus MC L	RMNH.PISC.4358 Pristiophorus japonicus	figshare	doi:10.6084/m9.figshare.c.3662366	https://dx.doi.org/10.6084/m9.figshare.c.3662366						whole body	Pristiophorus japonicus
RMNH.PISC.4373 Orectolobus japonicus_whole body	CT scanning	Leiden University Medical Center	Toshiba/Aquilion 64	100	kilovolt	UO	UO:0000248	150	milliampere per second			FC03	0.5	millimeter	UO	UO:0000016	0.5	millimeter	UO	UO:0000016	1686	RMNH.PISC.4373 Orectolobus japonicus MC L	RMNH.PISC.4373 Orectolobus japonicus	figshare	doi:10.6084/m9.figshare.c.3662366	https://dx.doi.org/10.6084/m9.figshare.c.3662366						whole body	Orectolobus japonicus
RMNH.PISC.7373 Carcharhinus macloti_whole body	CT scanning	Leiden University Medical Center	Toshiba/Aquilion 64	100	kilovolt	UO	UO:0000248	150	milliampere per second			FC03	0.5	millimeter	UO	UO:0000016	0.5	millimeter	UO	UO:0000016	1052	RMNH.PISC.7373 Carcharhinus macloti MC L	RMNH.PISC.7373 Carcharhinus macloti	figshare	doi:10.6084/m9.figshare.c.3662366	https://dx.doi.org/10.6084/m9.figshare.c.3662366						whole body	Carcharhinus macloti
RMNH.PISC.7375 Carcharhinus dussumieri_whole body	CT scanning	Leiden University Medical Center	Toshiba/Aquilion 64	100	kilovolt	UO	UO:0000248	150	milliampere per second			FC03	0.5	millimeter	UO	UO:0000016	0.5	millimeter	UO	UO:0000016	1181	RMNH.PISC.7375 Carcharhinus dussumieri MC L	RMNH.PISC.7375 Carcharhinus dussumieri	figshare	doi:10.6084/m9.figshare.c.3662366	https://dx.doi.org/10.6084/m9.figshare.c.3662366						whole body	Carcharhinus dussumieri
RMNH.PISC.7389.a Chaenogaleus macrostoma_whole body	CT scanning	Leiden University Medical Center	Toshiba/Aquilion 64	100	kilovolt	UO	UO:0000248	150	milliampere per second			FC03	0.5	millimeter	UO	UO:0000016	0.5	millimeter	UO	UO:0000016	840	RMNH.PISC.7389.a Chaenogaleus macrostoma MC L	RMNH.PISC.7389.a Chaenogaleus macrostoma	figshare	doi:10.6084/m9.figshare.c.3662366	https://dx.doi.org/10.6084/m9.figshare.c.3662366						whole body	Chaenogaleus macrostoma
RMNH.PISC.7390 Hemigaleus microstoma_whole body	CT scanning	Leiden University Medical Center	Toshiba/Aquilion 64	100	kilovolt	UO	UO:0000248	150	milliampere per second			FC03	0.5	millimeter	UO	UO:0000016	0.5	millimeter	UO	UO:0000016	1442	RMNH.PISC.7390 Hemigaleus microstoma MC L	RMNH.PISC.7390 Hemigaleus microstoma	figshare	doi:10.6084/m9.figshare.c.3662366	https://dx.doi.org/10.6084/m9.figshare.c.3662366						whole body	Hemigaleus microstoma
RMNH.PISC.7393.d Sphyrna lewini_whole body	CT scanning	Leiden University Medical Center	Toshiba/Aquilion 64	100	kilovolt	UO	UO:0000248	150	milliampere per second			FC03	0.5	millimeter	UO	UO:0000016	0.5	millimeter	UO	UO:0000016	995	RMNH.PISC.7393.d Sphyrna lewini MC L	RMNH.PISC.7393.d Sphyrna lewini	figshare	doi:10.6084/m9.figshare.c.3662366	https://dx.doi.org/10.6084/m9.figshare.c.3662366						whole body	Sphyrna lewini
RMNH.PISC.7397.b Atelomycterus marmoratus_whole body	CT scanning	Leiden University Medical Center	Toshiba/Aquilion 64	100	kilovolt	UO	UO:0000248	150	milliampere per second			FC03	0.5	millimeter	UO	UO:0000016	0.5	millimeter	UO	UO:0000016	895	RMNH.PISC.7397.b Atelomycterus marmoratus MC L	RMNH.PISC.7397.b Atelomycterus marmoratus	figshare	doi:10.6084/m9.figshare.c.3662366	https://dx.doi.org/10.6084/m9.figshare.c.3662366						whole body	Atelomycterus marmoratus
RMNH.PISC.7399 Halaelurus buergeri_whole body	CT scanning	Leiden University Medical Center	Toshiba/Aquilion 64	100	kilovolt	UO	UO:0000248	150	milliampere per second			FC03	0.5	millimeter	UO	UO:0000016	0.5	millimeter	UO	UO:0000016	775	RMNH.PISC.7399 Halaelurus buergeri MC L	RMNH.PISC.7399 Halaelurus buergeri	figshare	doi:10.6084/m9.figshare.c.3662366	https://dx.doi.org/10.6084/m9.figshare.c.3662366						whole body	Halaelurus buergeri
RMNH.PISC.7401.a Stegostoma fasciatum_whole body	CT scanning	Leiden University Medical Center	Toshiba/Aquilion 64	100	kilovolt	UO	UO:0000248	150	milliampere per second			FC03	0.5	millimeter	UO	UO:0000016	0.5	millimeter	UO	UO:0000016	2200	RMNH.PISC.7401.a Stegostoma fasciatum MC L	RMNH.PISC.7401.a Stegostoma fasciatum	figshare	doi:10.6084/m9.figshare.c.3662366	https://dx.doi.org/10.6084/m9.figshare.c.3662366						whole body	Stegostoma fasciatum
RMNH.PISC.7401.b Stegostoma fasciatum_whole body	CT scanning	Leiden University Medical Center	Toshiba/Aquilion 64	100	kilovolt	UO	UO:0000248	150	milliampere per second			FC03	0.5	millimeter	UO	UO:0000016	0.5	millimeter	UO	UO:0000016	1789	RMNH.PISC.7401.b Stegostoma fasciatum MC L	RMNH.PISC.7401.b Stegostoma fasciatum	figshare	doi:10.6084/m9.figshare.c.3662366	https://dx.doi.org/10.6084/m9.figshare.c.3662366						whole body	Stegostoma fasciatum
RMNH.PISC.7406.a_b Chiloscyllium indicum_whole body_female	CT scanning	Leiden University Medical Center	Toshiba/Aquilion 64	100	kilovolt	UO	UO:0000248	150	milliampere per second			FC03	0.5	millimeter	UO	UO:0000016	0.5	millimeter	UO	UO:0000016	806	RMNH.PISC.7406.b Chiloscyllium indicum MC L	RMNH.PISC.7406.a+b Chiloscyllium indicum	figshare	doi:10.6084/m9.figshare.c.3662366	https://dx.doi.org/10.6084/m9.figshare.c.3662366						whole body, contains 1 female + 1 male	Chiloscyllium indicum
RMNH.PISC.7406.a_b Chiloscyllium indicum_whole body_male	CT scanning	Leiden University Medical Center	Toshiba/Aquilion 64	100	kilovolt	UO	UO:0000248	150	milliampere per second			FC03	0.5	millimeter	UO	UO:0000016	0.5	millimeter	UO	UO:0000016	806	RMNH.PISC.7406.b Chiloscyllium indicum MC L	RMNH.PISC.7406.a+b Chiloscyllium indicum	figshare	doi:10.6084/m9.figshare.c.3662366	https://dx.doi.org/10.6084/m9.figshare.c.3662366						whole body, contains 1 female + 1 male	Chiloscyllium indicum
RMNH.PISC.7408.a Chiloscyllium hasseltii_whole body	CT scanning	Leiden University Medical Center	Toshiba/Aquilion 64	100	kilovolt	UO	UO:0000248	150	milliampere per second			FC03	0.5	millimeter	UO	UO:0000016	0.5	millimeter	UO	UO:0000016	950	RMNH.PISC.7408.a Chiloscyllium hasseltii MC L	RMNH.PISC.7408.a Chiloscyllium hasseltii	figshare	doi:10.6084/m9.figshare.c.3662366	https://dx.doi.org/10.6084/m9.figshare.c.3662366						whole body	Chiloscyllium hasseltii
RMNH.PISC.7408.b Chiloscyllium hasseltii_whole body	CT scanning	Leiden University Medical Center	Toshiba/Aquilion 64	100	kilovolt	UO	UO:0000248	150	milliampere per second			FC03	0.5	millimeter	UO	UO:0000016	0.5	millimeter	UO	UO:0000016	948	RMNH.PISC.7408.b Chiloscyllium hasseltii MC L	RMNH.PISC.7408.b Chiloscyllium hasseltii	figshare	doi:10.6084/m9.figshare.c.3662366	https://dx.doi.org/10.6084/m9.figshare.c.3662366						whole body	Chiloscyllium hasseltii
RMNH.PISC.7411 Eucrossorhinus dasypogon_whole body	CT scanning	Leiden University Medical Center	Toshiba/Aquilion 64	100	kilovolt	UO	UO:0000248	150	milliampere per second			FC03	0.5	millimeter	UO	UO:0000016	0.5	millimeter	UO	UO:0000016	1226	RMNH.PISC.7411 Eucrossorhinus dasypogon MC L	RMNH.PISC.7411 Eucrossorhinus dasypogon	figshare	doi:10.6084/m9.figshare.c.3662366	https://dx.doi.org/10.6084/m9.figshare.c.3662366						whole body	Eucrossorhinus dasypogon
RMNH.PISC.8574 Scoliodon laticaudus_whole body	CT scanning	Leiden University Medical Center	Toshiba/Aquilion 64	100	kilovolt	UO	UO:0000248	150	milliampere per second			FC03	0.5	millimeter	UO	UO:0000016	0.5	millimeter	UO	UO:0000016	477	RMNH.PISC.8574 Scoliodon laticaudus MC L	RMNH.PISC.8574 Scoliodon laticaudus	figshare	doi:10.6084/m9.figshare.c.3662366	https://dx.doi.org/10.6084/m9.figshare.c.3662366						whole body	Scoliodon laticaudus
RMNH.PISC.verznr.2 Mustelus mustelus_whole body	CT scanning	Leiden University Medical Center	Toshiba/Aquilion 64	100	kilovolt	UO	UO:0000248	150	milliampere per second			FC03	0.5	millimeter	UO	UO:0000016	0.5	millimeter	UO	UO:0000016	2248	RMNH.PISC.verznr.2 Mustelus mustelus MC L	RMNH.PISC.verznr.2 Mustelus mustelus	figshare	doi:10.6084/m9.figshare.c.3662366	https://dx.doi.org/10.6084/m9.figshare.c.3662366						whole body	Mustelus mustelus
RMNH.PISC.verznr.3 Galeorhinus galeus_whole body	CT scanning	Leiden University Medical Center	Toshiba/Aquilion 64	100	kilovolt	UO	UO:0000248	150	milliampere per second			FC03	0.5	millimeter	UO	UO:0000016	0.5	millimeter	UO	UO:0000016	2936	RMNH.PISC.verznr.3 Galeorhinus galeus MC L	RMNH.PISC.verznr.3 Galeorhinus galeus	figshare	doi:10.6084/m9.figshare.c.3662366	https://dx.doi.org/10.6084/m9.figshare.c.3662366						whole body	Galeorhinus galeus
RMNH.PISC.verznr.7 Galeorhinus galeus_whole body	CT scanning	Leiden University Medical Center	Toshiba/Aquilion 64	100	kilovolt	UO	UO:0000248	150	milliampere per second			FC03	0.5	millimeter	UO	UO:0000016	0.5	millimeter	UO	UO:0000016	3264	RMNH.PISC.verznr.7 Galeorhinus galeus MC L	RMNH.PISC.verznr.7 Galeorhinus galeus	figshare	doi:10.6084/m9.figshare.c.3662366	https://dx.doi.org/10.6084/m9.figshare.c.3662366						whole body	Galeorhinus galeus
ZMA.PISC.104.703 Oxynotus centrina_whole body	CT scanning	Leiden University Medical Center	Toshiba/Aquilion 64	100	kilovolt	UO	UO:0000248	150	milliampere per second			FC03	0.5	millimeter	UO	UO:0000016	0.5	millimeter	UO	UO:0000016	843	ZMA.PISC.104.703 Oxynotus centrina MC L	ZMA.PISC.104.703 Oxynotus centrina	figshare	doi:10.6084/m9.figshare.c.3662366	https://dx.doi.org/10.6084/m9.figshare.c.3662366						whole body	Oxynotus centrina
ZMA.PISC.106.183 Sphyrna tudes_whole body	CT scanning	Leiden University Medical Center	Toshiba/Aquilion 64	100	kilovolt	UO	UO:0000248	150	milliampere per second			FC03	0.5	millimeter	UO	UO:0000016	0.5	millimeter	UO	UO:0000016	1064	ZMA.PISC.106.183 Sphyrna tudes MC L	ZMA.PISC.106.183 Sphyrna tudes	figshare	doi:10.6084/m9.figshare.c.3662366	https://dx.doi.org/10.6084/m9.figshare.c.3662366						whole body	Sphyrna tudes
ZMA.PISC.108.682 Carcharhinus melanopterus_whole body	CT scanning	Leiden University Medical Center	Toshiba/Aquilion 64	100	kilovolt	UO	UO:0000248	150	milliampere per second			FC03	0.5	millimeter	UO	UO:0000016	0.5	millimeter	UO	UO:0000016	1067	ZMA.PISC.108.682 Carcharhinus melanopterus MC L	ZMA.PISC.108.682 Carcharhinus melanopterus	figshare	doi:10.6084/m9.figshare.c.3662366	https://dx.doi.org/10.6084/m9.figshare.c.3662366						whole body	Carcharhinus melanopterus
ZMA.PISC.108.683 Chiloscyllium punctatum_whole body	CT scanning	Leiden University Medical Center	Toshiba/Aquilion 64	100	kilovolt	UO	UO:0000248	150	milliampere per second			FC03	0.5	millimeter	UO	UO:0000016	0.5	millimeter	UO	UO:0000016	905	ZMA.PISC.108.683 Chiloscyllium punctatum MC L	ZMA.PISC.108.683 Chiloscyllium punctatum	figshare	doi:10.6084/m9.figshare.c.3662366	https://dx.doi.org/10.6084/m9.figshare.c.3662366						whole body	Chiloscyllium punctatum
ZMA.PISC.108.685 Eusphyra blochii_whole body	CT scanning	Leiden University Medical Center	Toshiba/Aquilion 64	100	kilovolt	UO	UO:0000248	150	milliampere per second			FC03	0.5	millimeter	UO	UO:0000016	0.5	millimeter	UO	UO:0000016	1193	ZMA.PISC.108.685 Eusphyra blochii MC L	ZMA.PISC.108.685 Eusphyra blochii	figshare	doi:10.6084/m9.figshare.c.3662366	https://dx.doi.org/10.6084/m9.figshare.c.3662366						whole body	Eusphyra blochii
ZMA.PISC.108.686 Carcharhinus falciformis_whole body	CT scanning	Leiden University Medical Center	Toshiba/Aquilion 64	100	kilovolt	UO	UO:0000248	150	milliampere per second			FC03	0.5	millimeter	UO	UO:0000016	0.5	millimeter	UO	UO:0000016	1367	ZMA.PISC.108.686 Carcharhinus falciformis MC L	ZMA.PISC.108.686 Carcharhinus falciformis	figshare	doi:10.6084/m9.figshare.c.3662366	https://dx.doi.org/10.6084/m9.figshare.c.3662366						whole body	Carcharhinus falciformis
ZMA.PISC.108.688 Heterodontus francisci_whole body	CT scanning	Leiden University Medical Center	Toshiba/Aquilion 64	100	kilovolt	UO	UO:0000248	150	milliampere per second			FC03	0.5	millimeter	UO	UO:0000016	0.5	millimeter	UO	UO:0000016	1018	ZMA.PISC.108.688 Heterodontus francisci MC L	ZMA.PISC.108.688 Heterodontus francisci	figshare	doi:10.6084/m9.figshare.c.3662366	https://dx.doi.org/10.6084/m9.figshare.c.3662366						whole body	Heterodontus francisci
ZMA.PISC.108.696 Squatina africana_whole body	CT scanning	Leiden University Medical Center	Toshiba/Aquilion 64	100	kilovolt	UO	UO:0000248	150	milliampere per second			FC03	0.5	millimeter	UO	UO:0000016	0.5	millimeter	UO	UO:0000016	2016	ZMA.PISC.108.696 Squatina africana MC L	ZMA.PISC.108.696 Squatina africana	figshare	doi:10.6084/m9.figshare.c.3662366	https://dx.doi.org/10.6084/m9.figshare.c.3662366						whole body	Squatina africana
ZMA.PISC.108.703 Triaenodon obesus_whole body	CT scanning	Leiden University Medical Center	Toshiba/Aquilion 64	100	kilovolt	UO	UO:0000248	150	milliampere per second			FC03	0.5	millimeter	UO	UO:0000016	0.5	millimeter	UO	UO:0000016	1184	ZMA.PISC.108.703 Triaenodon obesus MC L	ZMA.PISC.108.703 Triaenodon obesus	figshare	doi:10.6084/m9.figshare.c.3662366	https://dx.doi.org/10.6084/m9.figshare.c.3662366						whole body	Triaenodon obesus
ZMA.PISC.108.710 Ginglymostoma cirratum_whole body	CT scanning	Leiden University Medical Center	Toshiba/Aquilion 64	100	kilovolt	UO	UO:0000248	150	milliampere per second			FC03	0.5	millimeter	UO	UO:0000016	0.5	millimeter	UO	UO:0000016	604	ZMA.PISC.108.710 Ginglymostoma cirratum MC L	ZMA.PISC.108.710 Ginglymostoma cirratum	figshare	doi:10.6084/m9.figshare.c.3662366	https://dx.doi.org/10.6084/m9.figshare.c.3662366						whole body	Ginglymostoma cirratum
ZMA.PISC.108.725 Sphyrna zygaena_whole body	CT scanning	Leiden University Medical Center	Toshiba/Aquilion 64	100	kilovolt	UO	UO:0000248	150	milliampere per second			FC03	0.5	millimeter	UO	UO:0000016	0.5	millimeter	UO	UO:0000016	2095	ZMA.PISC.108.725 Sphyrna zygaena MC L	ZMA.PISC.108.725 Sphyrna zygaena	figshare	doi:10.6084/m9.figshare.c.3662366	https://dx.doi.org/10.6084/m9.figshare.c.3662366						whole body	Sphyrna zygaena
ZMA.PISC.109.128 Sphyrna tudes_whole body	CT scanning	Leiden University Medical Center	Toshiba/Aquilion 64	100	kilovolt	UO	UO:0000248	150	milliampere per second			FC03	0.5	millimeter	UO	UO:0000016	0.5	millimeter	UO	UO:0000016	2254	ZMA.PISC.109.128 Sphyrna tudes MC L	ZMA.PISC.109.128 Sphyrna tudes	figshare	doi:10.6084/m9.figshare.c.3662366	https://dx.doi.org/10.6084/m9.figshare.c.3662366						whole body	Sphyrna tudes
ZMA.PISC.109.130 Sphyrna tudes_whole body	CT scanning	Leiden University Medical Center	Toshiba/Aquilion 64	100	kilovolt	UO	UO:0000248	150	milliampere per second			FC03	0.5	millimeter	UO	UO:0000016	0.5	millimeter	UO	UO:0000016	1738	ZMA.PISC.109.130 Sphyrna tudes MC L	ZMA.PISC.109.130 Sphyrna tudes	figshare	doi:10.6084/m9.figshare.c.3662366	https://dx.doi.org/10.6084/m9.figshare.c.3662366						whole body	Sphyrna tudes
ZMA.PISC.109.135 Carcharhinus hemiodon_whole body	CT scanning	Leiden University Medical Center	Toshiba/Aquilion 64	100	kilovolt	UO	UO:0000248	150	milliampere per second			FC03	0.5	millimeter	UO	UO:0000016	0.5	millimeter	UO	UO:0000016	1371	ZMA.PISC.109.135 Carcharhinus hemiodon MC L	ZMA.PISC.109.135 Carcharhinus hemiodon	figshare	doi:10.6084/m9.figshare.c.3662366	https://dx.doi.org/10.6084/m9.figshare.c.3662366						whole body	Carcharhinus hemiodon
ZMA.PISC.109.153 Chiloscyllium punctatum_whole body	CT scanning	Leiden University Medical Center	Toshiba/Aquilion 64	100	kilovolt	UO	UO:0000248	150	milliampere per second			FC03	0.5	millimeter	UO	UO:0000016	0.5	millimeter	UO	UO:0000016	1615	ZMA.PISC.109.153 Chiloscyllium punctatum MC L	ZMA.PISC.109.153 Chiloscyllium punctatum	figshare	doi:10.6084/m9.figshare.c.3662366	https://dx.doi.org/10.6084/m9.figshare.c.3662366						whole body	Chiloscyllium punctatum
ZMA.PISC.109.157 Hemigaleus microstoma_whole body	CT scanning	Leiden University Medical Center	Toshiba/Aquilion 64	100	kilovolt	UO	UO:0000248	150	milliampere per second			FC03	0.5	millimeter	UO	UO:0000016	0.5	millimeter	UO	UO:0000016	1291	ZMA.PISC.109.157 Hemigaleus microstoma MC L	ZMA.PISC.109.157 Hemigaleus microstoma	figshare	doi:10.6084/m9.figshare.c.3662366	https://dx.doi.org/10.6084/m9.figshare.c.3662366						whole body	Hemigaleus microstoma
ZMA.PISC.109.497 Mustelus mustelus_whole body	CT scanning	Leiden University Medical Center	Toshiba/Aquilion 64	100	kilovolt	UO	UO:0000248	150	milliampere per second			FC03	0.5	millimeter	UO	UO:0000016	0.5	millimeter	UO	UO:0000016	1051	ZMA.PISC.109.497 Mustelus mustelus MC L	ZMA.PISC.109.497 Mustelus mustelus	figshare	doi:10.6084/m9.figshare.c.3662366	https://dx.doi.org/10.6084/m9.figshare.c.3662366						whole body	Mustelus mustelus
ZMA.PISC.110.745 Oxynotus centrina_whole body	CT scanning	Leiden University Medical Center	Toshiba/Aquilion 64	100	kilovolt	UO	UO:0000248	150	milliampere per second			FC03	0.5	millimeter	UO	UO:0000016	0.5	millimeter	UO	UO:0000016	1272	ZMA.PISC.110.745 Oxynotus centrina MC L	ZMA.PISC.110.745 Oxynotus centrina	figshare	doi:10.6084/m9.figshare.c.3662366	https://dx.doi.org/10.6084/m9.figshare.c.3662366						whole body	Oxynotus centrina
ZMA.PISC.110.760 Triaenodon obesus_whole body	CT scanning	Leiden University Medical Center	Toshiba/Aquilion 64	100	kilovolt	UO	UO:0000248	150	milliampere per second			FC03	0.5	millimeter	UO	UO:0000016	0.5	millimeter	UO	UO:0000016	1677	ZMA.PISC.110.760 Triaenodon obesus MC L	ZMA.PISC.110.760 Triaenodon obesus	figshare	doi:10.6084/m9.figshare.c.3662366	https://dx.doi.org/10.6084/m9.figshare.c.3662366						whole body	Triaenodon obesus
ZMA.PISC.111.010 Carcharhinus melanopterus_head	CT scanning	Leiden University Medical Center	Toshiba/Aquilion 64	100	kilovolt	UO	UO:0000248	150	milliampere per second			FC03	0.5	millimeter	UO	UO:0000016	0.5	millimeter	UO	UO:0000016	872	ZMA.PISC.111.010 Carcharhinus melanopterus MC L	ZMA.PISC.111.010 Carcharhinus melanopterus	figshare	doi:10.6084/m9.figshare.c.3662366	https://dx.doi.org/10.6084/m9.figshare.c.3662366						head, pectoral fins, tail	Carcharhinus melanopterus
ZMA.PISC.111.010 Carcharhinus melanopterus_pectoral fins	CT scanning	Leiden University Medical Center	Toshiba/Aquilion 64	100	kilovolt	UO	UO:0000248	150	milliampere per second			FC03	0.5	millimeter	UO	UO:0000016	0.5	millimeter	UO	UO:0000016	872	ZMA.PISC.111.010 Carcharhinus melanopterus MC L	ZMA.PISC.111.010 Carcharhinus melanopterus	figshare	doi:10.6084/m9.figshare.c.3662366	https://dx.doi.org/10.6084/m9.figshare.c.3662366						head, pectoral fins, tail	Carcharhinus melanopterus
ZMA.PISC.111.010 Carcharhinus melanopterus_tail	CT scanning	Leiden University Medical Center	Toshiba/Aquilion 64	100	kilovolt	UO	UO:0000248	150	milliampere per second			FC03	0.5	millimeter	UO	UO:0000016	0.5	millimeter	UO	UO:0000016	872	ZMA.PISC.111.010 Carcharhinus melanopterus MC L	ZMA.PISC.111.010 Carcharhinus melanopterus	figshare	doi:10.6084/m9.figshare.c.3662366	https://dx.doi.org/10.6084/m9.figshare.c.3662366						head, pectoral fins, tail	Carcharhinus melanopterus
ZMA.PISC.111.198 Alopias vulpinus_whole body	CT scanning	Leiden University Medical Center	Toshiba/Aquilion 64	100	kilovolt	UO	UO:0000248	100	milliampere per second			FC03	0.5	millimeter	UO	UO:0000016	0.5	millimeter	UO	UO:0000016	2708	ZMA.PISC.111.198 Alopias vulpinus MC L	ZMA.PISC.111.198 Alopias vulpinus	figshare	doi:10.6084/m9.figshare.c.3662366	https://dx.doi.org/10.6084/m9.figshare.c.3662366						whole body	Alopias vulpinus
ZMA.PISC.111.207 Squalus cubensis_whole body	CT scanning	Leiden University Medical Center	Toshiba/Aquilion 64	100	kilovolt	UO	UO:0000248	150	milliampere per second			FC03	0.5	millimeter	UO	UO:0000016	0.5	millimeter	UO	UO:0000016	653	ZMA.PISC.111.207 Squalus cubensis MC L	ZMA.PISC.111.207 Squalus cubensis	figshare	doi:10.6084/m9.figshare.c.3662366	https://dx.doi.org/10.6084/m9.figshare.c.3662366						whole body	Squalus cubensis
ZMA.PISC.111.240 Isogomphodon oxyrhynchus_whole body	CT scanning	Leiden University Medical Center	Toshiba/Aquilion 64	100	kilovolt	UO	UO:0000248	150	milliampere per second			FC03	0.5	millimeter	UO	UO:0000016	0.5	millimeter	UO	UO:0000016	889	ZMA.PISC.111.240 Isogomphodon oxyrhynchus MC L	ZMA.PISC.111.240 Isogomphodon oxyrhynchus	figshare	doi:10.6084/m9.figshare.c.3662366	https://dx.doi.org/10.6084/m9.figshare.c.3662366						whole body	Isogomphodon oxyrhynchus
ZMA.PISC.111.361 Heptranchias perlo_whole body	CT scanning	Leiden University Medical Center	Toshiba/Aquilion 64	100	kilovolt	UO	UO:0000248	150	milliampere per second			FC03	0.5	millimeter	UO	UO:0000016	0.5	millimeter	UO	UO:0000016	1973	ZMA.PISC.111.361 Heptranchias perlo MC L	ZMA.PISC.111.361 Heptranchias perlo	figshare	doi:10.6084/m9.figshare.c.3662366	https://dx.doi.org/10.6084/m9.figshare.c.3662366						whole body	Heptranchias perlo
ZMA.PISC.111.362 Rhizoprionodon terraenovae_whole body	CT scanning	Leiden University Medical Center	Toshiba/Aquilion 64	100	kilovolt	UO	UO:0000248	150	milliampere per second			FC03	0.5	millimeter	UO	UO:0000016	0.5	millimeter	UO	UO:0000016	1006	ZMA.PISC.111.362 Rhizoprionodon terraenovae MC L	ZMA.PISC.111.362 Rhizoprionodon terraenovae	figshare	doi:10.6084/m9.figshare.c.3662366	https://dx.doi.org/10.6084/m9.figshare.c.3662366						whole body	Rhizoprionodon terraenovae
ZMA.PISC.111.399.a Scyliorhinus canicula_whole body	CT scanning	Leiden University Medical Center	Toshiba/Aquilion 64	100	kilovolt	UO	UO:0000248	150	milliampere per second			FC03	0.5	millimeter	UO	UO:0000016	0.5	millimeter	UO	UO:0000016	883	ZMA.PISC.111.399.a Scyliorhinus canicula MC L	ZMA.PISC.111.399.a Scyliorhinus canicula	figshare	doi:10.6084/m9.figshare.c.3662366	https://dx.doi.org/10.6084/m9.figshare.c.3662366						whole body	Scyliorhinus canicula
ZMA.PISC.112.272 Dalatias licha_whole body	CT scanning	Leiden University Medical Center	Toshiba/Aquilion 64	100	kilovolt	UO	UO:0000248	150	milliampere per second			FC03	0.5	millimeter	UO	UO:0000016	0.5	millimeter	UO	UO:0000016	2239	ZMA.PISC.112.272 Dalatias licha MC L	ZMA.PISC.112.272 Dalatias licha	figshare	doi:10.6084/m9.figshare.c.3662366	https://dx.doi.org/10.6084/m9.figshare.c.3662366						whole body	Dalatias licha
ZMA.PISC.113.049 Squatina japonica_whole body	CT scanning	Leiden University Medical Center	Toshiba/Aquilion 64	100	kilovolt	UO	UO:0000248	150	milliampere per second			FC03	0.5	millimeter	UO	UO:0000016	0.5	millimeter	UO	UO:0000016	722	ZMA.PISC.113.049 Squatina japonica MC L	ZMA.PISC.113.049 Squatina japonica	figshare	doi:10.6084/m9.figshare.c.3662366	https://dx.doi.org/10.6084/m9.figshare.c.3662366						whole body	Squatina japonica
ZMA.PISC.113.318 Oxynotus centrina_whole body	CT scanning	Leiden University Medical Center	Toshiba/Aquilion 64	100	kilovolt	UO	UO:0000248	150	milliampere per second			FC03	0.5	millimeter	UO	UO:0000016	0.5	millimeter	UO	UO:0000016	1208	ZMA.PISC.113.318 Oxynotus centrina MC L	ZMA.PISC.113.318 Oxynotus centrina	figshare	doi:10.6084/m9.figshare.c.3662366	https://dx.doi.org/10.6084/m9.figshare.c.3662366						whole body	Oxynotus centrina
ZMA.PISC.114.250 Triakis semifasciata_whole body	CT scanning	Leiden University Medical Center	Toshiba/Aquilion 64	100	kilovolt	UO	UO:0000248	150	milliampere per second			FC03	0.5	millimeter	UO	UO:0000016	0.5	millimeter	UO	UO:0000016	2394	ZMA.PISC.114.250 Triakis semifasciata MC L	ZMA.PISC.114.250 Triakis semifasciata	figshare	doi:10.6084/m9.figshare.c.3662366	https://dx.doi.org/10.6084/m9.figshare.c.3662366						whole body	Triakis semifasciata
ZMA.PISC.114.675 Nebrius ferrugineus_whole body	CT scanning	Leiden University Medical Center	Toshiba/Aquilion 64	100	kilovolt	UO	UO:0000248	150	milliampere per second			FC03	0.5	millimeter	UO	UO:0000016	0.5	millimeter	UO	UO:0000016	792	ZMA.PISC.114.675 Nebrius ferrugineus MC L	ZMA.PISC.114.675 Nebrius ferrugineus	figshare	doi:10.6084/m9.figshare.c.3662366	https://dx.doi.org/10.6084/m9.figshare.c.3662366						whole body	Nebrius ferrugineus
ZMA.PISC.114.781 Chiloscyllium indicum_whole body	CT scanning	Leiden University Medical Center	Toshiba/Aquilion 64	100	kilovolt	UO	UO:0000248	150	milliampere per second			FC03	0.5	millimeter	UO	UO:0000016	0.5	millimeter	UO	UO:0000016	500	ZMA.PISC.114.781 Chiloscyllium indicum MC L	ZMA.PISC.114.781 Chiloscyllium indicum	figshare	doi:10.6084/m9.figshare.c.3662366	https://dx.doi.org/10.6084/m9.figshare.c.3662366						whole body	Chiloscyllium indicum
ZMA.PISC.115.140 Squatina squatina_whole body	CT scanning	Leiden University Medical Center	Toshiba/Aquilion 64	100	kilovolt	UO	UO:0000248	150	milliampere per second			FC03	0.5	millimeter	UO	UO:0000016	0.5	millimeter	UO	UO:0000016	2207	ZMA.PISC.115.140 Squatina squatina MC L	ZMA.PISC.115.140 Squatina squatina	figshare	doi:10.6084/m9.figshare.c.3662366	https://dx.doi.org/10.6084/m9.figshare.c.3662366						whole body	Squatina squatina
ZMA.PISC.116.130 Squalus acanthias_whole body	CT scanning	Leiden University Medical Center	Toshiba/Aquilion 64	100	kilovolt	UO	UO:0000248	150	milliampere per second			FC03	0.5	millimeter	UO	UO:0000016	0.5	millimeter	UO	UO:0000016	1123	ZMA.PISC.116.130 Squalus acanthias MC L	ZMA.PISC.116.130 Squalus acanthias	figshare	doi:10.6084/m9.figshare.c.3662366	https://dx.doi.org/10.6084/m9.figshare.c.3662366						whole body	Squalus acanthias
ZMA.PISC.116.165 Lamna nasus_whole body	CT scanning	Leiden University Medical Center	Toshiba/Aquilion 64	100	kilovolt	UO	UO:0000248	150	milliampere per second			FC03	0.5	millimeter	UO	UO:0000016	0.5	millimeter	UO	UO:0000016	3330	ZMA.PISC.116.165 Lamna nasus MC L	ZMA.PISC.116.165 Lamna nasus	figshare	doi:10.6084/m9.figshare.c.3662366	https://dx.doi.org/10.6084/m9.figshare.c.3662366						whole body	Lamna nasus
ZMA.PISC.116.203 Prionace glauca_whole body	CT scanning	Leiden University Medical Center	Toshiba/Aquilion 64	100	kilovolt	UO	UO:0000248	150	milliampere per second			FC03	0.5	millimeter	UO	UO:0000016	0.5	millimeter	UO	UO:0000016	1873	ZMA.PISC.116.203 Prionace glauca MC L	ZMA.PISC.116.203 Prionace glauca	figshare	doi:10.6084/m9.figshare.c.3662366	https://dx.doi.org/10.6084/m9.figshare.c.3662366						whole body	Prionace glauca
ZMA.PISC.116.876 Alopias vulpinus_whole body	CT scanning	Leiden University Medical Center	Toshiba/Aquilion 64	100	kilovolt	UO	UO:0000248	150	milliampere per second			FC03	0.5	millimeter	UO	UO:0000016	0.5	millimeter	UO	UO:0000016	2799	ZMA.PISC.116.876 Alopias vulpinus MC L	ZMA.PISC.116.876 Alopias vulpinus	figshare	doi:10.6084/m9.figshare.c.3662366	https://dx.doi.org/10.6084/m9.figshare.c.3662366						whole body	Alopias vulpinus
ZMA.PISC.120.789 Mustelus asterias_whole body	CT scanning	Leiden University Medical Center	Toshiba/Aquilion 64	100	kilovolt	UO	UO:0000248	150	milliampere per second			FC03	0.5	millimeter	UO	UO:0000016	0.5	millimeter	UO	UO:0000016	1314	ZMA.PISC.120.789 Mustelus asterias MC L	ZMA.PISC.120.789 Mustelus asterias	figshare	doi:10.6084/m9.figshare.c.3662366	https://dx.doi.org/10.6084/m9.figshare.c.3662366						whole body	Mustelus asterias
ZMA.PISC.140.164 Chiloscyllium arabicum_whole body	CT scanning	Leiden University Medical Center	Toshiba/Aquilion 64	100	kilovolt	UO	UO:0000248	150	milliampere per second			FC03	0.5	millimeter	UO	UO:0000016	0.5	millimeter	UO	UO:0000016	742	ZMA.PISC.140.164 Chiloscyllium arabicum MC L	ZMA.PISC.140.164 Chiloscyllium arabicum	figshare	doi:10.6084/m9.figshare.c.3662366	https://dx.doi.org/10.6084/m9.figshare.c.3662366						whole body	Chiloscyllium arabicum
ZMA.PISC.140.166 Scyliorhinus boa_whole body	CT scanning	Leiden University Medical Center	Toshiba/Aquilion 64	100	kilovolt	UO	UO:0000248	150	milliampere per second			FC03	0.5	millimeter	UO	UO:0000016	0.5	millimeter	UO	UO:0000016	903	ZMA.PISC.140.166 Scyliorhinus boa MC L	ZMA.PISC.140.166 Scyliorhinus boa	figshare	doi:10.6084/m9.figshare.c.3662366	https://dx.doi.org/10.6084/m9.figshare.c.3662366						whole body	Scyliorhinus boa
ZMA.PISC.140.443 Chiloscyllium arabicum_whole body	CT scanning	Leiden University Medical Center	Toshiba/Aquilion 64	100	kilovolt	UO	UO:0000248	150	milliampere per second			FC03	0.5	millimeter	UO	UO:0000016	0.5	millimeter	UO	UO:0000016	1124	ZMA.PISC.140.443 Chiloscyllium arabicum MC L	ZMA.PISC.140.443 Chiloscyllium arabicum	figshare	doi:10.6084/m9.figshare.c.3662366	https://dx.doi.org/10.6084/m9.figshare.c.3662366						whole body	Chiloscyllium arabicum
BMNH 1890.9.23.233 Brachelurus waddi_left lower jaw	CT scanning																					BMNH 1890.9.23.233 Brachelurus waddi MC L_jaw	BMNH 1890.9.23.233 Brachelurus waddi	figshare	doi:10.6084/m9.figshare.c.3662366	https://dx.doi.org/10.6084/m9.figshare.c.3662366	3D segmentations	BMNH 1890.9.23.233 Brachelurus waddi MC L.ply	figshare	doi:10.6084/m9.figshare.c.3662366	https://dx.doi.org/10.6084/m9.figshare.c.3662366	left lower jaw	Brachelurus waddi
BMNH 1900.11.6.7 Echinorhinus brucus_left lower jaw	CT scanning																					BMNH 1900.11.6.7 Echinorhinus brucus MC L_jaw	BMNH 1900.11.6.7 Echinorhinus brucus	figshare	doi:10.6084/m9.figshare.c.3662366	https://dx.doi.org/10.6084/m9.figshare.c.3662366	3D segmentations	BMNH 1900.11.6.7 Echinorhinus brucus MC L.ply	figshare	doi:10.6084/m9.figshare.c.3662366	https://dx.doi.org/10.6084/m9.figshare.c.3662366	left lower jaw	Echinorhinus brucus
BMNH 1904.11.30.10 Centrophorus uyato_left lower jaw	CT scanning																					BMNH 1904.11.30.10 Centrophorus uyato MC L_jaw	BMNH 1904.11.30.10 Centrophorus uyato	figshare	doi:10.6084/m9.figshare.c.3662366	https://dx.doi.org/10.6084/m9.figshare.c.3662366	3D segmentations	BMNH 1904.11.30.10 Centrophorus uyato MC L.ply	figshare	doi:10.6084/m9.figshare.c.3662366	https://dx.doi.org/10.6084/m9.figshare.c.3662366	left lower jaw	Centrophorus uyato
BMNH 1904.11.30.9 Centrophorus uyato_left lower jaw	CT scanning																					BMNH 1904.11.30.9 Centrophorus uyato MC L_jaw	BMNH 1904.11.30.9 Centrophorus uyato	figshare	doi:10.6084/m9.figshare.c.3662366	https://dx.doi.org/10.6084/m9.figshare.c.3662366	3D segmentations	BMNH 1904.11.30.9 Centrophorus uyato MC L.ply	figshare	doi:10.6084/m9.figshare.c.3662366	https://dx.doi.org/10.6084/m9.figshare.c.3662366	left lower jaw	Centrophorus uyato
BMNH 1935.2.26.1 Chlamydoselachus anguineus_left lower jaw	CT scanning																					BMNH 1935.2.26.1 Chlamydoselachus anguineus MC L_jaw	BMNH 1935.2.26.1 Chlamydoselachus anguineus	figshare	doi:10.6084/m9.figshare.c.3662366	https://dx.doi.org/10.6084/m9.figshare.c.3662366	3D segmentations	BMNH 1935.2.26.1 Chlamydoselachus anguineus MC L.ply	figshare	doi:10.6084/m9.figshare.c.3662366	https://dx.doi.org/10.6084/m9.figshare.c.3662366	left lower jaw	Chlamydoselachus anguineus
BMNH 1936.7.29.12 Pristiophorus japonicus_left lower jaw	CT scanning																					BMNH 1936.7.29.12 Pristiophorus japonicus MC L_jaw	BMNH 1936.7.29.12 Pristiophorus japonicus	figshare	doi:10.6084/m9.figshare.c.3662366	https://dx.doi.org/10.6084/m9.figshare.c.3662366	3D segmentations	BMNH 1936.7.29.12 Pristiophorus japonicus MC L.ply	figshare	doi:10.6084/m9.figshare.c.3662366	https://dx.doi.org/10.6084/m9.figshare.c.3662366	left lower jaw	Pristiophorus japonicus
BMNH 1973.7.9.12 Centrophorus seychellorum_left lower jaw	CT scanning																					BMNH 1973.7.9.12 Centrophorus seychellorum MC L_jaw	BMNH 1973.7.9.12 Centrophorus seychellorum	figshare	doi:10.6084/m9.figshare.c.3662366	https://dx.doi.org/10.6084/m9.figshare.c.3662366	3D segmentations	BMNH 1973.7.9.12 Centrophorus seychellorum MC L.ply	figshare	doi:10.6084/m9.figshare.c.3662366	https://dx.doi.org/10.6084/m9.figshare.c.3662366	left lower jaw	Centrophorus seychellorum
BMNH 1973.7.9.13 Centrophorus seychellorum_left lower jaw	CT scanning																					BMNH 1973.7.9.13 Centrophorus seychellorum MC L_jaw	BMNH 1973.7.9.13 Centrophorus seychellorum	figshare	doi:10.6084/m9.figshare.c.3662366	https://dx.doi.org/10.6084/m9.figshare.c.3662366	3D segmentations	BMNH 1973.7.9.13 Centrophorus seychellorum MC L.ply	figshare	doi:10.6084/m9.figshare.c.3662366	https://dx.doi.org/10.6084/m9.figshare.c.3662366	left lower jaw	Centrophorus seychellorum
BMNH 1978.6.22.1 Cetorhinus maximus_left lower jaw	CT scanning																					BMNH 1978.6.22.1 Cetorhinus maximus MC L_jaw	BMNH 1978.6.22.1 Cetorhinus maximus	figshare	doi:10.6084/m9.figshare.c.3662366	https://dx.doi.org/10.6084/m9.figshare.c.3662366	3D segmentations	BMNH 1978.6.22.1 Cetorhinus maximus MC L.ply	figshare	doi:10.6084/m9.figshare.c.3662366	https://dx.doi.org/10.6084/m9.figshare.c.3662366	left lower jaw	Cetorhinus maximus
BMNH 1982.11.1.90 Orectolobus japonicus_left lower jaw	CT scanning																					BMNH 1982.11.1.90 Orectolobus japonicus MC L_jaw	BMNH 1982.11.1.90 Orectolobus japonicus	figshare	doi:10.6084/m9.figshare.c.3662366	https://dx.doi.org/10.6084/m9.figshare.c.3662366	3D segmentations	BMNH 1982.11.1.90 Orectolobus japonicus MC L.ply	figshare	doi:10.6084/m9.figshare.c.3662366	https://dx.doi.org/10.6084/m9.figshare.c.3662366	left lower jaw	Orectolobus japonicus
BMNH 1987.1.21.3 Apristurus laurussonii_left lower jaw	CT scanning																					BMNH 1987.1.21.3 Apristurus laurussonii MC L_jaw	BMNH 1987.1.21.3 Apristurus laurussonii	figshare	doi:10.6084/m9.figshare.c.3662366	https://dx.doi.org/10.6084/m9.figshare.c.3662366	3D segmentations	BMNH 1987.1.21.3 Apristurus laurussonii MC L.ply	figshare	doi:10.6084/m9.figshare.c.3662366	https://dx.doi.org/10.6084/m9.figshare.c.3662366	left lower jaw	Apristurus laurussonii
BMNH 2000.2.24.4 Centroscymnus crepdidater_left lower jaw	CT scanning																					BMNH 2000.2.24.4 Centroscymnus crepdidater MC L_jaw	BMNH 2000.2.24.4 Centroscymnus crepdidater	figshare	doi:10.6084/m9.figshare.c.3662366	https://dx.doi.org/10.6084/m9.figshare.c.3662366	3D segmentations	BMNH 2000.2.24.4 Centroscymnus crepdidater MC L.ply	figshare	doi:10.6084/m9.figshare.c.3662366	https://dx.doi.org/10.6084/m9.figshare.c.3662366	left lower jaw	Centroscymnus crepdidater
BMNH 2004.4.15.30 Cetorhinus maximus_left lower jaw	CT scanning																					BMNH 2004.4.15.30 Cetorhinus maximus MC L_jaw	BMNH 2004.4.15.30 Cetorhinus maximus	figshare	doi:10.6084/m9.figshare.c.3662366	https://dx.doi.org/10.6084/m9.figshare.c.3662366	3D segmentations	BMNH 2004.4.15.30 Cetorhinus maximus MC L.ply	figshare	doi:10.6084/m9.figshare.c.3662366	https://dx.doi.org/10.6084/m9.figshare.c.3662366	left lower jaw	Cetorhinus maximus
RMNH.PISC.no id Sphyrna tudes_left lower jaw	CT scanning																					RMNH.PISC.no id Sphyrna tudes MC L_jaw	RMNH.PISC.no id Sphyrna tudes	figshare	doi:10.6084/m9.figshare.c.3662366	https://dx.doi.org/10.6084/m9.figshare.c.3662366	3D segmentations	RMNH.PISC.no id Sphyrna tudes MC L.ply	figshare	doi:10.6084/m9.figshare.c.3662366	https://dx.doi.org/10.6084/m9.figshare.c.3662366	left lower jaw	Sphyrna tudes
RMNH.PISC.17804 Euprotomicrus bispinatus_left lower jaw	CT scanning																					RMNH.PISC.17804 Euprotomicrus bispinatus MC L_jaw	RMNH.PISC.17804 Euprotomicrus bispinatus	figshare	doi:10.6084/m9.figshare.c.3662366	https://dx.doi.org/10.6084/m9.figshare.c.3662366	3D segmentations	RMNH.PISC.17804 Euprotomicrus bispinatus MC L.ply	figshare	doi:10.6084/m9.figshare.c.3662366	https://dx.doi.org/10.6084/m9.figshare.c.3662366	left lower jaw	Euprotomicrus bispinatus
RMNH.PISC.21558.b Etmopterus spinax_left lower jaw	CT scanning																					RMNH.PISC.21558.b Etmopterus spinax MC L_jaw	RMNH.PISC.21558.b Etmopterus spinax	figshare	doi:10.6084/m9.figshare.c.3662366	https://dx.doi.org/10.6084/m9.figshare.c.3662366	3D segmentations	RMNH.PISC.21558.b Etmopterus spinax MC L.ply	figshare	doi:10.6084/m9.figshare.c.3662366	https://dx.doi.org/10.6084/m9.figshare.c.3662366	left lower jaw	Etmopterus spinax
RMNH.PISC.23320 Mustelus higmani_left lower jaw	CT scanning																					RMNH.PISC.23320 Mustelus higmani MC L_jaw	RMNH.PISC.23320 Mustelus higmani	figshare	doi:10.6084/m9.figshare.c.3662366	https://dx.doi.org/10.6084/m9.figshare.c.3662366	3D segmentations	RMNH.PISC.23320 Mustelus higmani MC L.ply	figshare	doi:10.6084/m9.figshare.c.3662366	https://dx.doi.org/10.6084/m9.figshare.c.3662366	left lower jaw	Mustelus higmani
RMNH.PISC.23617 Galeus melastomus_left lower jaw	CT scanning																					RMNH.PISC.23617 Galeus melastomus MC L_jaw	RMNH.PISC.23617 Galeus melastomus	figshare	doi:10.6084/m9.figshare.c.3662366	https://dx.doi.org/10.6084/m9.figshare.c.3662366	3D segmentations	RMNH.PISC.23617 Galeus melastomus MC L.ply	figshare	doi:10.6084/m9.figshare.c.3662366	https://dx.doi.org/10.6084/m9.figshare.c.3662366	left lower jaw	Galeus melastomus
RMNH.PISC.23690 Galeorhinus galeus_left lower jaw	CT scanning																					RMNH.PISC.23690 Galeorhinus galeus MC L_jaw	RMNH.PISC.23690 Galeorhinus galeus	figshare	doi:10.6084/m9.figshare.c.3662366	https://dx.doi.org/10.6084/m9.figshare.c.3662366	3D segmentations	RMNH.PISC.23690 Galeorhinus galeus MC L.ply	figshare	doi:10.6084/m9.figshare.c.3662366	https://dx.doi.org/10.6084/m9.figshare.c.3662366	left lower jaw	Galeorhinus galeus
RMNH.PISC.24037 Scyliorhinus stellaris_left lower jaw	CT scanning																					RMNH.PISC.24037 Scyliorhinus stellaris MC L_jaw	RMNH.PISC.24037 Scyliorhinus stellaris	figshare	doi:10.6084/m9.figshare.c.3662366	https://dx.doi.org/10.6084/m9.figshare.c.3662366	3D segmentations	RMNH.PISC.24037 Scyliorhinus stellaris MC L.ply	figshare	doi:10.6084/m9.figshare.c.3662366	https://dx.doi.org/10.6084/m9.figshare.c.3662366	left lower jaw	Scyliorhinus stellaris
RMNH.PISC.24047 Squatina squatina_left lower jaw	CT scanning																					RMNH.PISC.24047 Squatina squatina MC L_jaw	RMNH.PISC.24047 Squatina squatina	figshare	doi:10.6084/m9.figshare.c.3662366	https://dx.doi.org/10.6084/m9.figshare.c.3662366	3D segmentations	RMNH.PISC.24047 Squatina squatina MC L.ply	figshare	doi:10.6084/m9.figshare.c.3662366	https://dx.doi.org/10.6084/m9.figshare.c.3662366	left lower jaw	Squatina squatina
RMNH.PISC.24057.a Etmopterus spinax_left lower jaw	CT scanning																					RMNH.PISC.24057.a Etmopterus spinax MC L_jaw	RMNH.PISC.24057.a Etmopterus spinax	figshare	doi:10.6084/m9.figshare.c.3662366	https://dx.doi.org/10.6084/m9.figshare.c.3662366	3D segmentations	RMNH.PISC.24057.a Etmopterus spinax MC L.ply	figshare	doi:10.6084/m9.figshare.c.3662366	https://dx.doi.org/10.6084/m9.figshare.c.3662366	left lower jaw	Etmopterus spinax
RMNH.PISC.24057.b Etmopterus spinax_left lower jaw	CT scanning																					RMNH.PISC.24057.b Etmopterus spinax MC L_jaw	RMNH.PISC.24057.b Etmopterus spinax	figshare	doi:10.6084/m9.figshare.c.3662366	https://dx.doi.org/10.6084/m9.figshare.c.3662366	3D segmentations	RMNH.PISC.24057.b Etmopterus spinax MC L.ply	figshare	doi:10.6084/m9.figshare.c.3662366	https://dx.doi.org/10.6084/m9.figshare.c.3662366	left lower jaw	Etmopterus spinax
RMNH.PISC.24270 Squatina squatina_left lower jaw	CT scanning																					RMNH.PISC.24270 Squatina squatina MC L_jaw	RMNH.PISC.24270 Squatina squatina	figshare	doi:10.6084/m9.figshare.c.3662366	https://dx.doi.org/10.6084/m9.figshare.c.3662366	3D segmentations	RMNH.PISC.24270 Squatina squatina MC L.ply	figshare	doi:10.6084/m9.figshare.c.3662366	https://dx.doi.org/10.6084/m9.figshare.c.3662366	left lower jaw	Squatina squatina
RMNH.PISC.24271 Carcharhinus leucas_left lower jaw	CT scanning																					RMNH.PISC.24271 Carcharhinus leucas MC L_jaw	RMNH.PISC.24271 Carcharhinus leucas	figshare	doi:10.6084/m9.figshare.c.3662366	https://dx.doi.org/10.6084/m9.figshare.c.3662366	3D segmentations	RMNH.PISC.24271 Carcharhinus leucas MC L.ply	figshare	doi:10.6084/m9.figshare.c.3662366	https://dx.doi.org/10.6084/m9.figshare.c.3662366	left lower jaw	Carcharhinus leucas
RMNH.PISC.27102 Etmopterus spinax_left lower jaw	CT scanning																					RMNH.PISC.27102 Etmopterus spinax MC L_jaw	RMNH.PISC.27102 Etmopterus spinax	figshare	doi:10.6084/m9.figshare.c.3662366	https://dx.doi.org/10.6084/m9.figshare.c.3662366	3D segmentations	RMNH.PISC.27102 Etmopterus spinax MC L.ply	figshare	doi:10.6084/m9.figshare.c.3662366	https://dx.doi.org/10.6084/m9.figshare.c.3662366	left lower jaw	Etmopterus spinax
RMNH.PISC.32449 Scyliorhinus canicula_left lower jaw	CT scanning																					RMNH.PISC.32449 Scyliorhinus canicula MC L_jaw	RMNH.PISC.32449 Scyliorhinus canicula	figshare	doi:10.6084/m9.figshare.c.3662366	https://dx.doi.org/10.6084/m9.figshare.c.3662366	3D segmentations	RMNH.PISC.32449 Scyliorhinus canicula MC L.ply	figshare	doi:10.6084/m9.figshare.c.3662366	https://dx.doi.org/10.6084/m9.figshare.c.3662366	left lower jaw	Scyliorhinus canicula
RMNH.PISC.33022 Chiloscyllium punctatum_left lower jaw	CT scanning																					RMNH.PISC.33022 Chiloscyllium punctatum MC L_jaw	RMNH.PISC.33022 Chiloscyllium punctatum	figshare	doi:10.6084/m9.figshare.c.3662366	https://dx.doi.org/10.6084/m9.figshare.c.3662366	3D segmentations	RMNH.PISC.33022 Chiloscyllium punctatum MC L.ply	figshare	doi:10.6084/m9.figshare.c.3662366	https://dx.doi.org/10.6084/m9.figshare.c.3662366	left lower jaw	Chiloscyllium punctatum
RMNH.PISC.33989 Halaelurus boesemani_left lower jaw	CT scanning																					RMNH.PISC.33989 Halaelurus boesemani MC L_jaw	RMNH.PISC.33989 Halaelurus boesemani	figshare	doi:10.6084/m9.figshare.c.3662366	https://dx.doi.org/10.6084/m9.figshare.c.3662366	3D segmentations	RMNH.PISC.33989 Halaelurus boesemani MC L.ply	figshare	doi:10.6084/m9.figshare.c.3662366	https://dx.doi.org/10.6084/m9.figshare.c.3662366	left lower jaw	Halaelurus boesemani
RMNH.PISC.33990 Atelomycterus marmoratus_left lower jaw	CT scanning																					RMNH.PISC.33990 Atelomycterus marmoratus MC L_jaw	RMNH.PISC.33990 Atelomycterus marmoratus	figshare	doi:10.6084/m9.figshare.c.3662366	https://dx.doi.org/10.6084/m9.figshare.c.3662366	3D segmentations	RMNH.PISC.33990 Atelomycterus marmoratus MC L.ply	figshare	doi:10.6084/m9.figshare.c.3662366	https://dx.doi.org/10.6084/m9.figshare.c.3662366	left lower jaw	Atelomycterus marmoratus
RMNH.PISC.33994 Hemiscyllium strahani_left lower jaw	CT scanning																					RMNH.PISC.33994 Hemiscyllium strahani MC L_jaw	RMNH.PISC.33994 Hemiscyllium strahani	figshare	doi:10.6084/m9.figshare.c.3662366	https://dx.doi.org/10.6084/m9.figshare.c.3662366	3D segmentations	RMNH.PISC.33994 Hemiscyllium strahani MC L.ply	figshare	doi:10.6084/m9.figshare.c.3662366	https://dx.doi.org/10.6084/m9.figshare.c.3662366	left lower jaw	Hemiscyllium strahani
RMNH.PISC.34024.b Atelomycterus marmoratus_left lower jaw	CT scanning																					RMNH.PISC.34024.b Atelomycterus marmoratus MC L_jaw	RMNH.PISC.34024.b Atelomycterus marmoratus	figshare	doi:10.6084/m9.figshare.c.3662366	https://dx.doi.org/10.6084/m9.figshare.c.3662366	3D segmentations	RMNH.PISC.34024.b Atelomycterus marmoratus MC L.ply	figshare	doi:10.6084/m9.figshare.c.3662366	https://dx.doi.org/10.6084/m9.figshare.c.3662366	left lower jaw	Atelomycterus marmoratus
RMNH.PISC.34025 Halaelurus boesemani_left lower jaw	CT scanning																					RMNH.PISC.34025 Halaelurus boesemani MC L_jaw	RMNH.PISC.34025 Halaelurus boesemani	figshare	doi:10.6084/m9.figshare.c.3662366	https://dx.doi.org/10.6084/m9.figshare.c.3662366	3D segmentations	RMNH.PISC.34025 Halaelurus boesemani MC L.ply	figshare	doi:10.6084/m9.figshare.c.3662366	https://dx.doi.org/10.6084/m9.figshare.c.3662366	left lower jaw	Halaelurus boesemani
RMNH.PISC.34027 Atelomycterus marmoratus_left lower jaw	CT scanning																					RMNH.PISC.34027 Atelomycterus marmoratus MC L_jaw	RMNH.PISC.34027 Atelomycterus marmoratus	figshare	doi:10.6084/m9.figshare.c.3662366	https://dx.doi.org/10.6084/m9.figshare.c.3662366	3D segmentations	RMNH.PISC.34027 Atelomycterus marmoratus MC L.ply	figshare	doi:10.6084/m9.figshare.c.3662366	https://dx.doi.org/10.6084/m9.figshare.c.3662366	left lower jaw	Atelomycterus marmoratus
RMNH.PISC.34044 Prionace glauca_left lower jaw	CT scanning																					RMNH.PISC.34044 Prionace glauca MC L_jaw	RMNH.PISC.34044 Prionace glauca	figshare	doi:10.6084/m9.figshare.c.3662366	https://dx.doi.org/10.6084/m9.figshare.c.3662366	3D segmentations	RMNH.PISC.34044 Prionace glauca MC L.ply	figshare	doi:10.6084/m9.figshare.c.3662366	https://dx.doi.org/10.6084/m9.figshare.c.3662366	left lower jaw	Prionace glauca
RMNH.PISC.34046 Squalus megalops_left lower jaw	CT scanning																					RMNH.PISC.34046 Squalus megalops MC L_jaw	RMNH.PISC.34046 Squalus megalops	figshare	doi:10.6084/m9.figshare.c.3662366	https://dx.doi.org/10.6084/m9.figshare.c.3662366	3D segmentations	RMNH.PISC.34046 Squalus megalops MC L.ply	figshare	doi:10.6084/m9.figshare.c.3662366	https://dx.doi.org/10.6084/m9.figshare.c.3662366	left lower jaw	Squalus megalops
RMNH.PISC.34047.e Scyliorhinus stellaris_left lower jaw	CT scanning																					RMNH.PISC.34047.e Scyliorhinus stellaris MC L_jaw	RMNH.PISC.34047.e Scyliorhinus stellaris	figshare	doi:10.6084/m9.figshare.c.3662366	https://dx.doi.org/10.6084/m9.figshare.c.3662366	3D segmentations	RMNH.PISC.34047.e Scyliorhinus stellaris MC L.ply	figshare	doi:10.6084/m9.figshare.c.3662366	https://dx.doi.org/10.6084/m9.figshare.c.3662366	left lower jaw	Scyliorhinus stellaris
RMNH.PISC.34047.f Scyliorhinus stellaris_left lower jaw	CT scanning																					RMNH.PISC.34047.f Scyliorhinus stellaris MC L_jaw	RMNH.PISC.34047.f Scyliorhinus stellaris	figshare	doi:10.6084/m9.figshare.c.3662366	https://dx.doi.org/10.6084/m9.figshare.c.3662366	3D segmentations	RMNH.PISC.34047.f Scyliorhinus stellaris MC L.ply	figshare	doi:10.6084/m9.figshare.c.3662366	https://dx.doi.org/10.6084/m9.figshare.c.3662366	left lower jaw	Scyliorhinus stellaris
RMNH.PISC.34078.b Atelomycterus macleayi_left lower jaw	CT scanning																					RMNH.PISC.34078.b Atelomycterus macleayi MC L_jaw	RMNH.PISC.34078.b Atelomycterus macleayi	figshare	doi:10.6084/m9.figshare.c.3662366	https://dx.doi.org/10.6084/m9.figshare.c.3662366	3D segmentations	RMNH.PISC.34078.b Atelomycterus macleayi MC L.ply	figshare	doi:10.6084/m9.figshare.c.3662366	https://dx.doi.org/10.6084/m9.figshare.c.3662366	left lower jaw	Atelomycterus macleayi
RMNH.PISC.34078.c Atelomycterus macleayi_left lower jaw	CT scanning																					RMNH.PISC.34078.c Atelomycterus macleayi MC L_jaw	RMNH.PISC.34078.c Atelomycterus macleayi	figshare	doi:10.6084/m9.figshare.c.3662366	https://dx.doi.org/10.6084/m9.figshare.c.3662366	3D segmentations	RMNH.PISC.34078.c Atelomycterus macleayi MC L.ply	figshare	doi:10.6084/m9.figshare.c.3662366	https://dx.doi.org/10.6084/m9.figshare.c.3662366	left lower jaw	Atelomycterus macleayi
RMNH.PISC.34102 Carcharhinus hemiodon_left lower jaw	CT scanning																					RMNH.PISC.34102 Carcharhinus hemiodon MC L_jaw	RMNH.PISC.34102 Carcharhinus hemiodon	figshare	doi:10.6084/m9.figshare.c.3662366	https://dx.doi.org/10.6084/m9.figshare.c.3662366	3D segmentations	RMNH.PISC.34102 Carcharhinus hemiodon MC L.ply	figshare	doi:10.6084/m9.figshare.c.3662366	https://dx.doi.org/10.6084/m9.figshare.c.3662366	left lower jaw	Carcharhinus hemiodon
RMNH.PISC.34107 Scyliorhinus canicula_left lower jaw	CT scanning																					RMNH.PISC.34107 Scyliorhinus canicula MC L_jaw	RMNH.PISC.34107 Scyliorhinus canicula	figshare	doi:10.6084/m9.figshare.c.3662366	https://dx.doi.org/10.6084/m9.figshare.c.3662366	3D segmentations	RMNH.PISC.34107 Scyliorhinus canicula MC L.ply	figshare	doi:10.6084/m9.figshare.c.3662366	https://dx.doi.org/10.6084/m9.figshare.c.3662366	left lower jaw	Scyliorhinus canicula
RMNH.PISC.35295.a Hemiscyllium trispeculare_left lower jaw_male	CT scanning																					RMNH.PISC.35295.a Hemiscyllium trispeculare MC L_jaw	RMNH.PISC.35295.a+b Hemiscyllium trispeculare	figshare	doi:10.6084/m9.figshare.c.3662366	https://dx.doi.org/10.6084/m9.figshare.c.3662366	3D segmentations	RMNH.PISC.35295.a Hemiscyllium trispeculare MC L.ply	figshare	doi:10.6084/m9.figshare.c.3662366	https://dx.doi.org/10.6084/m9.figshare.c.3662366	left lower jaw	Hemiscyllium trispeculare
RMNH.PISC.35295.b Hemiscyllium trispeculare_left lower jaw_female	CT scanning																					RMNH.PISC.35295.b Hemiscyllium trispeculare MC L_jaw	RMNH.PISC.35295.a+b Hemiscyllium trispeculare	figshare	doi:10.6084/m9.figshare.c.3662366	https://dx.doi.org/10.6084/m9.figshare.c.3662366	3D segmentations	RMNH.PISC.35295.b Hemiscyllium trispeculare MC L.ply	figshare	doi:10.6084/m9.figshare.c.3662366	https://dx.doi.org/10.6084/m9.figshare.c.3662366	left lower jaw	Hemiscyllium trispeculare
RMNH.PISC.36267 Chiloscyllium arabicum_left lower jaw	CT scanning																					RMNH.PISC.36267 Chiloscyllium arabicum MC L_jaw	RMNH.PISC.36267 Chiloscyllium arabicum	figshare	doi:10.6084/m9.figshare.c.3662366	https://dx.doi.org/10.6084/m9.figshare.c.3662366	3D segmentations	RMNH.PISC.36267 Chiloscyllium arabicum MC L.ply	figshare	doi:10.6084/m9.figshare.c.3662366	https://dx.doi.org/10.6084/m9.figshare.c.3662366	left lower jaw	Chiloscyllium arabicum
RMNH.PISC.36345 Galeorhinus galeus_left lower jaw	CT scanning																					RMNH.PISC.36345 Galeorhinus galeus MC L_jaw	RMNH.PISC.36345 Galeorhinus galeus	figshare	doi:10.6084/m9.figshare.c.3662366	https://dx.doi.org/10.6084/m9.figshare.c.3662366	3D segmentations	RMNH.PISC.36345 Galeorhinus galeus MC L.ply	figshare	doi:10.6084/m9.figshare.c.3662366	https://dx.doi.org/10.6084/m9.figshare.c.3662366	left lower jaw	Galeorhinus galeus
RMNH.PISC.37209 Sphyrna tiburo_left lower jaw	CT scanning																					RMNH.PISC.37209 Sphyrna tiburo MC L_jaw	RMNH.PISC.37209 Sphyrna tiburo	figshare	doi:10.6084/m9.figshare.c.3662366	https://dx.doi.org/10.6084/m9.figshare.c.3662366	3D segmentations	RMNH.PISC.37209 Sphyrna tiburo MC L.ply	figshare	doi:10.6084/m9.figshare.c.3662366	https://dx.doi.org/10.6084/m9.figshare.c.3662366	left lower jaw	Sphyrna tiburo
RMNH.PISC.37210 Sphyrna corona_left lower jaw	CT scanning																					RMNH.PISC.37210 Sphyrna corona MC L_jaw	RMNH.PISC.37210 Sphyrna corona	figshare	doi:10.6084/m9.figshare.c.3662366	https://dx.doi.org/10.6084/m9.figshare.c.3662366	3D segmentations	RMNH.PISC.37210 Sphyrna corona MC L.ply	figshare	doi:10.6084/m9.figshare.c.3662366	https://dx.doi.org/10.6084/m9.figshare.c.3662366	left lower jaw	Sphyrna corona
RMNH.PISC.37212 Mustelus mustelus_left lower jaw	CT scanning																					RMNH.PISC.37212 Mustelus mustelus MC L_jaw	RMNH.PISC.37212 Mustelus mustelus	figshare	doi:10.6084/m9.figshare.c.3662366	https://dx.doi.org/10.6084/m9.figshare.c.3662366	3D segmentations	RMNH.PISC.37212 Mustelus mustelus MC L.ply	figshare	doi:10.6084/m9.figshare.c.3662366	https://dx.doi.org/10.6084/m9.figshare.c.3662366	left lower jaw	Mustelus mustelus
RMNH.PISC.37213 Sphyrna tiburo_left lower jaw	CT scanning																					RMNH.PISC.37213 Sphyrna tiburo MC L_jaw	RMNH.PISC.37213 Sphyrna tiburo	figshare	doi:10.6084/m9.figshare.c.3662366	https://dx.doi.org/10.6084/m9.figshare.c.3662366	3D segmentations	RMNH.PISC.37213 Sphyrna tiburo MC L.ply	figshare	doi:10.6084/m9.figshare.c.3662366	https://dx.doi.org/10.6084/m9.figshare.c.3662366	left lower jaw	Sphyrna tiburo
RMNH.PISC.37689 Isistius brasiliensis_left lower jaw	CT scanning																					RMNH.PISC.37689 Isistius brasiliensis MC L_jaw	RMNH.PISC.37689 Isistius brasiliensis	figshare	doi:10.6084/m9.figshare.c.3662366	https://dx.doi.org/10.6084/m9.figshare.c.3662366	3D segmentations	RMNH.PISC.37689 Isistius brasiliensis MC L.ply	figshare	doi:10.6084/m9.figshare.c.3662366	https://dx.doi.org/10.6084/m9.figshare.c.3662366	left lower jaw	Isistius brasiliensis
RMNH.PISC.37980 Scymnodalatias albicauda_left lower jaw	CT scanning																					RMNH.PISC.37980 Scymnodalatias albicauda MC L_jaw	RMNH.PISC.37980 Scymnodalatias albicauda	figshare	doi:10.6084/m9.figshare.c.3662366	https://dx.doi.org/10.6084/m9.figshare.c.3662366	3D segmentations	RMNH.PISC.37980 Scymnodalatias albicauda MC L.ply	figshare	doi:10.6084/m9.figshare.c.3662366	https://dx.doi.org/10.6084/m9.figshare.c.3662366	left lower jaw	Scymnodalatias albicauda
RMNH.PISC.37981 Deania calcea_left lower jaw	CT scanning																					RMNH.PISC.37981 Deania calcea MC L_jaw	RMNH.PISC.37981 Deania calcea	figshare	doi:10.6084/m9.figshare.c.3662366	https://dx.doi.org/10.6084/m9.figshare.c.3662366	3D segmentations	RMNH.PISC.37981 Deania calcea MC L.ply	figshare	doi:10.6084/m9.figshare.c.3662366	https://dx.doi.org/10.6084/m9.figshare.c.3662366	left lower jaw	Deania calcea
RMNH.PISC.4166 Scyliorhinus canicula_left lower jaw	CT scanning																					RMNH.PISC.4166 Scyliorhinus canicula MC L_jaw	RMNH.PISC.4166 Scyliorhinus canicula	figshare	doi:10.6084/m9.figshare.c.3662366	https://dx.doi.org/10.6084/m9.figshare.c.3662366	3D segmentations	RMNH.PISC.4166 Scyliorhinus canicula MC L.ply	figshare	doi:10.6084/m9.figshare.c.3662366	https://dx.doi.org/10.6084/m9.figshare.c.3662366	left lower jaw	Scyliorhinus canicula
RMNH.PISC.4184 Chiloscyllium griseum_left lower jaw	CT scanning																					RMNH.PISC.4184 Chiloscyllium griseum MC L_jaw	RMNH.PISC.4184 Chiloscyllium griseum	figshare	doi:10.6084/m9.figshare.c.3662366	https://dx.doi.org/10.6084/m9.figshare.c.3662366	3D segmentations	RMNH.PISC.4184 Chiloscyllium griseum MC L.ply	figshare	doi:10.6084/m9.figshare.c.3662366	https://dx.doi.org/10.6084/m9.figshare.c.3662366	left lower jaw	Chiloscyllium griseum
RMNH.PISC.4202 Heterodontus japonicus_left lower jaw	CT scanning																					RMNH.PISC.4202 Heterodontus japonicus MC L_jaw	RMNH.PISC.4202 Heterodontus japonicus	figshare	doi:10.6084/m9.figshare.c.3662366	https://dx.doi.org/10.6084/m9.figshare.c.3662366	3D segmentations	RMNH.PISC.4202 Heterodontus japonicus MC L.ply	figshare	doi:10.6084/m9.figshare.c.3662366	https://dx.doi.org/10.6084/m9.figshare.c.3662366	left lower jaw	Heterodontus japonicus
RMNH.PISC.4204 Eusphyra blochii_left lower jaw	CT scanning																					RMNH.PISC.4204 Eusphyra blochii MC L_jaw	RMNH.PISC.4204 Eusphyra blochii	figshare	doi:10.6084/m9.figshare.c.3662366	https://dx.doi.org/10.6084/m9.figshare.c.3662366	3D segmentations	RMNH.PISC.4204 Eusphyra blochii MC L.ply	figshare	doi:10.6084/m9.figshare.c.3662366	https://dx.doi.org/10.6084/m9.figshare.c.3662366	left lower jaw	Eusphyra blochii
RMNH.PISC.4206 Sphyrna zygaena_left lower jaw	CT scanning																					RMNH.PISC.4206 Sphyrna zygaena MC L_jaw	RMNH.PISC.4206 Sphyrna zygaena	figshare	doi:10.6084/m9.figshare.c.3662366	https://dx.doi.org/10.6084/m9.figshare.c.3662366	3D segmentations	RMNH.PISC.4206 Sphyrna zygaena MC L.ply	figshare	doi:10.6084/m9.figshare.c.3662366	https://dx.doi.org/10.6084/m9.figshare.c.3662366	left lower jaw	Sphyrna zygaena
RMNH.PISC.4212 Sphyrna tiburo_left lower jaw	CT scanning																					RMNH.PISC.4212 Sphyrna tiburo MC L_jaw	RMNH.PISC.4212 Sphyrna tiburo	figshare	doi:10.6084/m9.figshare.c.3662366	https://dx.doi.org/10.6084/m9.figshare.c.3662366	3D segmentations	RMNH.PISC.4212 Sphyrna tiburo MC L.ply	figshare	doi:10.6084/m9.figshare.c.3662366	https://dx.doi.org/10.6084/m9.figshare.c.3662366	left lower jaw	Sphyrna tiburo
RMNH.PISC.4264 Carcharhinus amboinensis_left lower jaw	CT scanning																					RMNH.PISC.4264 Carcharhinus amboinensis MC L_jaw	RMNH.PISC.4264 Carcharhinus amboinensis	figshare	doi:10.6084/m9.figshare.c.3662366	https://dx.doi.org/10.6084/m9.figshare.c.3662366	3D segmentations	RMNH.PISC.4264 Carcharhinus amboinensis MC L.ply	figshare	doi:10.6084/m9.figshare.c.3662366	https://dx.doi.org/10.6084/m9.figshare.c.3662366	left lower jaw	Carcharhinus amboinensis
RMNH.PISC.4298 Triakis semifasciata_left lower jaw	CT scanning																					RMNH.PISC.4298 Triakis semifasciata MC L_jaw	RMNH.PISC.4298 Triakis semifasciata	figshare	doi:10.6084/m9.figshare.c.3662366	https://dx.doi.org/10.6084/m9.figshare.c.3662366	3D segmentations	RMNH.PISC.4298 Triakis semifasciata MC L.ply	figshare	doi:10.6084/m9.figshare.c.3662366	https://dx.doi.org/10.6084/m9.figshare.c.3662366	left lower jaw	Triakis semifasciata
RMNH.PISC.4322 Squalus suckleyi_left lower jaw	CT scanning																					RMNH.PISC.4322 Squalus suckleyi MC L_jaw	RMNH.PISC.4322 Squalus suckleyi	figshare	doi:10.6084/m9.figshare.c.3662366	https://dx.doi.org/10.6084/m9.figshare.c.3662366	3D segmentations	RMNH.PISC.4322 Squalus suckleyi MC L.ply	figshare	doi:10.6084/m9.figshare.c.3662366	https://dx.doi.org/10.6084/m9.figshare.c.3662366	left lower jaw	Squalus suckleyi
RMNH.PISC.4358 Pristiophorus japonicus_left lower jaw	CT scanning																					RMNH.PISC.4358 Pristiophorus japonicus MC L_jaw	RMNH.PISC.4358 Pristiophorus japonicus	figshare	doi:10.6084/m9.figshare.c.3662366	https://dx.doi.org/10.6084/m9.figshare.c.3662366	3D segmentations	RMNH.PISC.4358 Pristiophorus japonicus MC L.ply	figshare	doi:10.6084/m9.figshare.c.3662366	https://dx.doi.org/10.6084/m9.figshare.c.3662366	left lower jaw	Pristiophorus japonicus
RMNH.PISC.4373 Orectolobus japonicus_left lower jaw	CT scanning																					RMNH.PISC.4373 Orectolobus japonicus MC L_jaw	RMNH.PISC.4373 Orectolobus japonicus	figshare	doi:10.6084/m9.figshare.c.3662366	https://dx.doi.org/10.6084/m9.figshare.c.3662366	3D segmentations	RMNH.PISC.4373 Orectolobus japonicus MC L.ply	figshare	doi:10.6084/m9.figshare.c.3662366	https://dx.doi.org/10.6084/m9.figshare.c.3662366	left lower jaw	Orectolobus japonicus
RMNH.PISC.7373 Carcharhinus macloti_left lower jaw	CT scanning																					RMNH.PISC.7373 Carcharhinus macloti MC L_jaw	RMNH.PISC.7373 Carcharhinus macloti	figshare	doi:10.6084/m9.figshare.c.3662366	https://dx.doi.org/10.6084/m9.figshare.c.3662366	3D segmentations	RMNH.PISC.7373 Carcharhinus macloti MC L.ply	figshare	doi:10.6084/m9.figshare.c.3662366	https://dx.doi.org/10.6084/m9.figshare.c.3662366	left lower jaw	Carcharhinus macloti
RMNH.PISC.7375 Carcharhinus dussumieri_left lower jaw	CT scanning																					RMNH.PISC.7375 Carcharhinus dussumieri MC L_jaw	RMNH.PISC.7375 Carcharhinus dussumieri	figshare	doi:10.6084/m9.figshare.c.3662366	https://dx.doi.org/10.6084/m9.figshare.c.3662366	3D segmentations	RMNH.PISC.7375 Carcharhinus dussumieri MC L.ply	figshare	doi:10.6084/m9.figshare.c.3662366	https://dx.doi.org/10.6084/m9.figshare.c.3662366	left lower jaw	Carcharhinus dussumieri
RMNH.PISC.7389.a Chaenogaleus macrostoma_left lower jaw	CT scanning																					RMNH.PISC.7389.a Chaenogaleus macrostoma MC L_jaw	RMNH.PISC.7389.a Chaenogaleus macrostoma	figshare	doi:10.6084/m9.figshare.c.3662366	https://dx.doi.org/10.6084/m9.figshare.c.3662366	3D segmentations	RMNH.PISC.7389.a Chaenogaleus macrostoma MC L.ply	figshare	doi:10.6084/m9.figshare.c.3662366	https://dx.doi.org/10.6084/m9.figshare.c.3662366	left lower jaw	Chaenogaleus macrostoma
RMNH.PISC.7390 Hemigaleus microstoma_left lower jaw	CT scanning																					RMNH.PISC.7390 Hemigaleus microstoma MC L_jaw	RMNH.PISC.7390 Hemigaleus microstoma	figshare	doi:10.6084/m9.figshare.c.3662366	https://dx.doi.org/10.6084/m9.figshare.c.3662366	3D segmentations	RMNH.PISC.7390 Hemigaleus microstoma MC L.ply	figshare	doi:10.6084/m9.figshare.c.3662366	https://dx.doi.org/10.6084/m9.figshare.c.3662366	left lower jaw	Hemigaleus microstoma
RMNH.PISC.7393.d Sphyrna lewini_left lower jaw	CT scanning																					RMNH.PISC.7393.d Sphyrna lewini MC L_jaw	RMNH.PISC.7393.d Sphyrna lewini	figshare	doi:10.6084/m9.figshare.c.3662366	https://dx.doi.org/10.6084/m9.figshare.c.3662366	3D segmentations	RMNH.PISC.7393.d Sphyrna lewini MC L.ply	figshare	doi:10.6084/m9.figshare.c.3662366	https://dx.doi.org/10.6084/m9.figshare.c.3662366	left lower jaw	Sphyrna lewini
RMNH.PISC.7397.b Atelomycterus marmoratus_left lower jaw	CT scanning																					RMNH.PISC.7397.b Atelomycterus marmoratus MC L_jaw	RMNH.PISC.7397.b Atelomycterus marmoratus	figshare	doi:10.6084/m9.figshare.c.3662366	https://dx.doi.org/10.6084/m9.figshare.c.3662366	3D segmentations	RMNH.PISC.7397.b Atelomycterus marmoratus MC L.ply	figshare	doi:10.6084/m9.figshare.c.3662366	https://dx.doi.org/10.6084/m9.figshare.c.3662366	left lower jaw	Atelomycterus marmoratus
RMNH.PISC.7399 Halaelurus buergeri_left lower jaw	CT scanning																					RMNH.PISC.7399 Halaelurus buergeri MC L_jaw	RMNH.PISC.7399 Halaelurus buergeri	figshare	doi:10.6084/m9.figshare.c.3662366	https://dx.doi.org/10.6084/m9.figshare.c.3662366	3D segmentations	RMNH.PISC.7399 Halaelurus buergeri MC L.ply	figshare	doi:10.6084/m9.figshare.c.3662366	https://dx.doi.org/10.6084/m9.figshare.c.3662366	left lower jaw	Halaelurus buergeri
RMNH.PISC.7401.a Stegostoma fasciatum_left lower jaw	CT scanning																					RMNH.PISC.7401.a Stegostoma fasciatum MC L_jaw	RMNH.PISC.7401.a Stegostoma fasciatum	figshare	doi:10.6084/m9.figshare.c.3662366	https://dx.doi.org/10.6084/m9.figshare.c.3662366	3D segmentations	RMNH.PISC.7401.a Stegostoma fasciatum MC L.ply	figshare	doi:10.6084/m9.figshare.c.3662366	https://dx.doi.org/10.6084/m9.figshare.c.3662366	left lower jaw	Stegostoma fasciatum
RMNH.PISC.7401.b Stegostoma fasciatum_left lower jaw	CT scanning																					RMNH.PISC.7401.b Stegostoma fasciatum MC L_jaw	RMNH.PISC.7401.b Stegostoma fasciatum	figshare	doi:10.6084/m9.figshare.c.3662366	https://dx.doi.org/10.6084/m9.figshare.c.3662366	3D segmentations	RMNH.PISC.7401.b Stegostoma fasciatum MC L.ply	figshare	doi:10.6084/m9.figshare.c.3662366	https://dx.doi.org/10.6084/m9.figshare.c.3662366	left lower jaw	Stegostoma fasciatum
RMNH.PISC.7406.a_b Chiloscyllium indicum_left lower jaw	CT scanning																					RMNH.PISC.7406.b Chiloscyllium indicum MC L_jaw	RMNH.PISC.7406.a+b Chiloscyllium indicum	figshare	doi:10.6084/m9.figshare.c.3662366	https://dx.doi.org/10.6084/m9.figshare.c.3662366	3D segmentations	RMNH.PISC.7406.b Chiloscyllium indicum MC L.ply	figshare	doi:10.6084/m9.figshare.c.3662366	https://dx.doi.org/10.6084/m9.figshare.c.3662366	left lower jaw	Chiloscyllium indicum
RMNH.PISC.7408.a Chiloscyllium hasseltii_left lower jaw	CT scanning																					RMNH.PISC.7408.a Chiloscyllium hasseltii MC L_jaw	RMNH.PISC.7408.a Chiloscyllium hasseltii	figshare	doi:10.6084/m9.figshare.c.3662366	https://dx.doi.org/10.6084/m9.figshare.c.3662366	3D segmentations	RMNH.PISC.7408.a Chiloscyllium hasseltii MC L.ply	figshare	doi:10.6084/m9.figshare.c.3662366	https://dx.doi.org/10.6084/m9.figshare.c.3662366	left lower jaw	Chiloscyllium hasseltii
RMNH.PISC.7408.b Chiloscyllium hasseltii_left lower jaw	CT scanning																					RMNH.PISC.7408.b Chiloscyllium hasseltii MC L_jaw	RMNH.PISC.7408.b Chiloscyllium hasseltii	figshare	doi:10.6084/m9.figshare.c.3662366	https://dx.doi.org/10.6084/m9.figshare.c.3662366	3D segmentations	RMNH.PISC.7408.b Chiloscyllium hasseltii MC L.ply	figshare	doi:10.6084/m9.figshare.c.3662366	https://dx.doi.org/10.6084/m9.figshare.c.3662366	left lower jaw	Chiloscyllium hasseltii
RMNH.PISC.7411 Eucrossorhinus dasypogon_left lower jaw	CT scanning																					RMNH.PISC.7411 Eucrossorhinus dasypogon MC L_jaw	RMNH.PISC.7411 Eucrossorhinus dasypogon	figshare	doi:10.6084/m9.figshare.c.3662366	https://dx.doi.org/10.6084/m9.figshare.c.3662366	3D segmentations	RMNH.PISC.7411 Eucrossorhinus dasypogon MC L.ply	figshare	doi:10.6084/m9.figshare.c.3662366	https://dx.doi.org/10.6084/m9.figshare.c.3662366	left lower jaw	Eucrossorhinus dasypogon
RMNH.PISC.8574 Scoliodon laticaudus_left lower jaw	CT scanning																					RMNH.PISC.8574 Scoliodon laticaudus MC L_jaw	RMNH.PISC.8574 Scoliodon laticaudus	figshare	doi:10.6084/m9.figshare.c.3662366	https://dx.doi.org/10.6084/m9.figshare.c.3662366	3D segmentations	RMNH.PISC.8574 Scoliodon laticaudus MC L.ply	figshare	doi:10.6084/m9.figshare.c.3662366	https://dx.doi.org/10.6084/m9.figshare.c.3662366	left lower jaw	Scoliodon laticaudus
RMNH.PISC.verznr.2 Mustelus mustelus_left lower jaw	CT scanning																					RMNH.PISC.verznr.2 Mustelus mustelus MC L_jaw	RMNH.PISC.verznr.2 Mustelus mustelus	figshare	doi:10.6084/m9.figshare.c.3662366	https://dx.doi.org/10.6084/m9.figshare.c.3662366	3D segmentations	RMNH.PISC.verznr.2 Mustelus mustelus MC L.ply	figshare	doi:10.6084/m9.figshare.c.3662366	https://dx.doi.org/10.6084/m9.figshare.c.3662366	left lower jaw	Mustelus mustelus
RMNH.PISC.verznr.3 Galeorhinus galeus_left lower jaw	CT scanning																					RMNH.PISC.verznr.3 Galeorhinus galeus MC L_jaw	RMNH.PISC.verznr.3 Galeorhinus galeus	figshare	doi:10.6084/m9.figshare.c.3662366	https://dx.doi.org/10.6084/m9.figshare.c.3662366	3D segmentations	RMNH.PISC.verznr.3 Galeorhinus galeus MC L.ply	figshare	doi:10.6084/m9.figshare.c.3662366	https://dx.doi.org/10.6084/m9.figshare.c.3662366	left lower jaw	Galeorhinus galeus
RMNH.PISC.verznr.7 Galeorhinus galeus_left lower jaw	CT scanning																					RMNH.PISC.verznr.7 Galeorhinus galeus MC L_jaw	RMNH.PISC.verznr.7 Galeorhinus galeus	figshare	doi:10.6084/m9.figshare.c.3662366	https://dx.doi.org/10.6084/m9.figshare.c.3662366	3D segmentations	RMNH.PISC.verznr.7 Galeorhinus galeus MC L.ply	figshare	doi:10.6084/m9.figshare.c.3662366	https://dx.doi.org/10.6084/m9.figshare.c.3662366	left lower jaw	Galeorhinus galeus
ZMA.PISC.104.703 Oxynotus centrina_left lower jaw	CT scanning																					ZMA.PISC.104.703 Oxynotus centrina MC L_jaw	ZMA.PISC.104.703 Oxynotus centrina	figshare	doi:10.6084/m9.figshare.c.3662366	https://dx.doi.org/10.6084/m9.figshare.c.3662366	3D segmentations	ZMA.PISC.104.703 Oxynotus centrina MC L.ply	figshare	doi:10.6084/m9.figshare.c.3662366	https://dx.doi.org/10.6084/m9.figshare.c.3662366	left lower jaw	Oxynotus centrina
ZMA.PISC.106.183 Sphyrna tudes_left lower jaw	CT scanning																					ZMA.PISC.106.183 Sphyrna tudes MC L_jaw	ZMA.PISC.106.183 Sphyrna tudes	figshare	doi:10.6084/m9.figshare.c.3662366	https://dx.doi.org/10.6084/m9.figshare.c.3662366	3D segmentations	ZMA.PISC.106.183 Sphyrna tudes MC L.ply	figshare	doi:10.6084/m9.figshare.c.3662366	https://dx.doi.org/10.6084/m9.figshare.c.3662366	left lower jaw	Sphyrna tudes
ZMA.PISC.108.682 Carcharhinus melanopterus_left lower jaw	CT scanning																					ZMA.PISC.108.682 Carcharhinus melanopterus MC L_jaw	ZMA.PISC.108.682 Carcharhinus melanopterus	figshare	doi:10.6084/m9.figshare.c.3662366	https://dx.doi.org/10.6084/m9.figshare.c.3662366	3D segmentations	ZMA.PISC.108.682 Carcharhinus melanopterus MC L.ply	figshare	doi:10.6084/m9.figshare.c.3662366	https://dx.doi.org/10.6084/m9.figshare.c.3662366	left lower jaw	Carcharhinus melanopterus
ZMA.PISC.108.683 Chiloscyllium punctatum_left lower jaw	CT scanning																					ZMA.PISC.108.683 Chiloscyllium punctatum MC L_jaw	ZMA.PISC.108.683 Chiloscyllium punctatum	figshare	doi:10.6084/m9.figshare.c.3662366	https://dx.doi.org/10.6084/m9.figshare.c.3662366	3D segmentations	ZMA.PISC.108.683 Chiloscyllium punctatum MC L.ply	figshare	doi:10.6084/m9.figshare.c.3662366	https://dx.doi.org/10.6084/m9.figshare.c.3662366	left lower jaw	Chiloscyllium punctatum
ZMA.PISC.108.685 Eusphyra blochii_left lower jaw	CT scanning																					ZMA.PISC.108.685 Eusphyra blochii MC L_jaw	ZMA.PISC.108.685 Eusphyra blochii	figshare	doi:10.6084/m9.figshare.c.3662366	https://dx.doi.org/10.6084/m9.figshare.c.3662366	3D segmentations	ZMA.PISC.108.685 Eusphyra blochii MC L.ply	figshare	doi:10.6084/m9.figshare.c.3662366	https://dx.doi.org/10.6084/m9.figshare.c.3662366	left lower jaw	Eusphyra blochii
ZMA.PISC.108.686 Carcharhinus falciformis_left lower jaw	CT scanning																					ZMA.PISC.108.686 Carcharhinus falciformis MC L_jaw	ZMA.PISC.108.686 Carcharhinus falciformis	figshare	doi:10.6084/m9.figshare.c.3662366	https://dx.doi.org/10.6084/m9.figshare.c.3662366	3D segmentations	ZMA.PISC.108.686 Carcharhinus falciformis MC L.ply	figshare	doi:10.6084/m9.figshare.c.3662366	https://dx.doi.org/10.6084/m9.figshare.c.3662366	left lower jaw	Carcharhinus falciformis
ZMA.PISC.108.688 Heterodontus francisci_left lower jaw	CT scanning																					ZMA.PISC.108.688 Heterodontus francisci MC L_jaw	ZMA.PISC.108.688 Heterodontus francisci	figshare	doi:10.6084/m9.figshare.c.3662366	https://dx.doi.org/10.6084/m9.figshare.c.3662366	3D segmentations	ZMA.PISC.108.688 Heterodontus francisci MC L.ply	figshare	doi:10.6084/m9.figshare.c.3662366	https://dx.doi.org/10.6084/m9.figshare.c.3662366	left lower jaw	Heterodontus francisci
ZMA.PISC.108.696 Squatina africana_left lower jaw	CT scanning																					ZMA.PISC.108.696 Squatina africana MC L_jaw	ZMA.PISC.108.696 Squatina africana	figshare	doi:10.6084/m9.figshare.c.3662366	https://dx.doi.org/10.6084/m9.figshare.c.3662366	3D segmentations	ZMA.PISC.108.696 Squatina africana MC L.ply	figshare	doi:10.6084/m9.figshare.c.3662366	https://dx.doi.org/10.6084/m9.figshare.c.3662366	left lower jaw	Squatina africana
ZMA.PISC.108.703 Triaenodon obesus_left lower jaw	CT scanning																					ZMA.PISC.108.703 Triaenodon obesus MC L_jaw	ZMA.PISC.108.703 Triaenodon obesus	figshare	doi:10.6084/m9.figshare.c.3662366	https://dx.doi.org/10.6084/m9.figshare.c.3662366	3D segmentations	ZMA.PISC.108.703 Triaenodon obesus MC L.ply	figshare	doi:10.6084/m9.figshare.c.3662366	https://dx.doi.org/10.6084/m9.figshare.c.3662366	left lower jaw	Triaenodon obesus
ZMA.PISC.108.710 Ginglymostoma cirratum_left lower jaw	CT scanning																					ZMA.PISC.108.710 Ginglymostoma cirratum MC L_jaw	ZMA.PISC.108.710 Ginglymostoma cirratum	figshare	doi:10.6084/m9.figshare.c.3662366	https://dx.doi.org/10.6084/m9.figshare.c.3662366	3D segmentations	ZMA.PISC.108.710 Ginglymostoma cirratum MC L.ply	figshare	doi:10.6084/m9.figshare.c.3662366	https://dx.doi.org/10.6084/m9.figshare.c.3662366	left lower jaw	Ginglymostoma cirratum
ZMA.PISC.108.725 Sphyrna zygaena_left lower jaw	CT scanning																					ZMA.PISC.108.725 Sphyrna zygaena MC L_jaw	ZMA.PISC.108.725 Sphyrna zygaena	figshare	doi:10.6084/m9.figshare.c.3662366	https://dx.doi.org/10.6084/m9.figshare.c.3662366	3D segmentations	ZMA.PISC.108.725 Sphyrna zygaena MC L.ply	figshare	doi:10.6084/m9.figshare.c.3662366	https://dx.doi.org/10.6084/m9.figshare.c.3662366	left lower jaw	Sphyrna zygaena
ZMA.PISC.109.128 Sphyrna tudes_left lower jaw	CT scanning																					ZMA.PISC.109.128 Sphyrna tudes MC L_jaw	ZMA.PISC.109.128 Sphyrna tudes	figshare	doi:10.6084/m9.figshare.c.3662366	https://dx.doi.org/10.6084/m9.figshare.c.3662366	3D segmentations	ZMA.PISC.109.128 Sphyrna tudes MC L.ply	figshare	doi:10.6084/m9.figshare.c.3662366	https://dx.doi.org/10.6084/m9.figshare.c.3662366	left lower jaw	Sphyrna tudes
ZMA.PISC.109.130 Sphyrna tudes_left lower jaw	CT scanning																					ZMA.PISC.109.130 Sphyrna tudes MC L_jaw	ZMA.PISC.109.130 Sphyrna tudes	figshare	doi:10.6084/m9.figshare.c.3662366	https://dx.doi.org/10.6084/m9.figshare.c.3662366	3D segmentations	ZMA.PISC.109.130 Sphyrna tudes MC L.ply	figshare	doi:10.6084/m9.figshare.c.3662366	https://dx.doi.org/10.6084/m9.figshare.c.3662366	left lower jaw	Sphyrna tudes
ZMA.PISC.109.135 Carcharhinus hemiodon_left lower jaw	CT scanning																					ZMA.PISC.109.135 Carcharhinus hemiodon MC L_jaw	ZMA.PISC.109.135 Carcharhinus hemiodon	figshare	doi:10.6084/m9.figshare.c.3662366	https://dx.doi.org/10.6084/m9.figshare.c.3662366	3D segmentations	ZMA.PISC.109.135 Carcharhinus hemiodon MC L.ply	figshare	doi:10.6084/m9.figshare.c.3662366	https://dx.doi.org/10.6084/m9.figshare.c.3662366	left lower jaw	Carcharhinus hemiodon
ZMA.PISC.109.153 Chiloscyllium punctatum_left lower jaw	CT scanning																					ZMA.PISC.109.153 Chiloscyllium punctatum MC L_jaw	ZMA.PISC.109.153 Chiloscyllium punctatum	figshare	doi:10.6084/m9.figshare.c.3662366	https://dx.doi.org/10.6084/m9.figshare.c.3662366	3D segmentations	ZMA.PISC.109.153 Chiloscyllium punctatum MC L.ply	figshare	doi:10.6084/m9.figshare.c.3662366	https://dx.doi.org/10.6084/m9.figshare.c.3662366	left lower jaw	Chiloscyllium punctatum
ZMA.PISC.109.157 Hemigaleus microstoma_left lower jaw	CT scanning																					ZMA.PISC.109.157 Hemigaleus microstoma MC L_jaw	ZMA.PISC.109.157 Hemigaleus microstoma	figshare	doi:10.6084/m9.figshare.c.3662366	https://dx.doi.org/10.6084/m9.figshare.c.3662366	3D segmentations	ZMA.PISC.109.157 Hemigaleus microstoma MC L.ply	figshare	doi:10.6084/m9.figshare.c.3662366	https://dx.doi.org/10.6084/m9.figshare.c.3662366	left lower jaw	Hemigaleus microstoma
ZMA.PISC.109.497 Mustelus mustelus_left lower jaw	CT scanning																					ZMA.PISC.109.497 Mustelus mustelus MC L_jaw	ZMA.PISC.109.497 Mustelus mustelus	figshare	doi:10.6084/m9.figshare.c.3662366	https://dx.doi.org/10.6084/m9.figshare.c.3662366	3D segmentations	ZMA.PISC.109.497 Mustelus mustelus MC L.ply	figshare	doi:10.6084/m9.figshare.c.3662366	https://dx.doi.org/10.6084/m9.figshare.c.3662366	left lower jaw	Mustelus mustelus
ZMA.PISC.110.745 Oxynotus centrina_left lower jaw	CT scanning																					ZMA.PISC.110.745 Oxynotus centrina MC L_jaw	ZMA.PISC.110.745 Oxynotus centrina	figshare	doi:10.6084/m9.figshare.c.3662366	https://dx.doi.org/10.6084/m9.figshare.c.3662366	3D segmentations	ZMA.PISC.110.745 Oxynotus centrina MC L.ply	figshare	doi:10.6084/m9.figshare.c.3662366	https://dx.doi.org/10.6084/m9.figshare.c.3662366	left lower jaw	Oxynotus centrina
ZMA.PISC.110.760 Triaenodon obesus_left lower jaw	CT scanning																					ZMA.PISC.110.760 Triaenodon obesus MC L_jaw	ZMA.PISC.110.760 Triaenodon obesus	figshare	doi:10.6084/m9.figshare.c.3662366	https://dx.doi.org/10.6084/m9.figshare.c.3662366	3D segmentations	ZMA.PISC.110.760 Triaenodon obesus MC L.ply	figshare	doi:10.6084/m9.figshare.c.3662366	https://dx.doi.org/10.6084/m9.figshare.c.3662366	left lower jaw	Triaenodon obesus
ZMA.PISC.111.010 Carcharhinus melanopterus_left lower jaw	CT scanning																					ZMA.PISC.111.010 Carcharhinus melanopterus MC L_jaw	ZMA.PISC.111.010 Carcharhinus melanopterus	figshare	doi:10.6084/m9.figshare.c.3662366	https://dx.doi.org/10.6084/m9.figshare.c.3662366	3D segmentations	ZMA.PISC.111.010 Carcharhinus melanopterus MC L.ply	figshare	doi:10.6084/m9.figshare.c.3662366	https://dx.doi.org/10.6084/m9.figshare.c.3662366	left lower jaw	Carcharhinus melanopterus
ZMA.PISC.111.198 Alopias vulpinus_left lower jaw	CT scanning																					ZMA.PISC.111.198 Alopias vulpinus MC L_jaw	ZMA.PISC.111.198 Alopias vulpinus	figshare	doi:10.6084/m9.figshare.c.3662366	https://dx.doi.org/10.6084/m9.figshare.c.3662366	3D segmentations	ZMA.PISC.111.198 Alopias vulpinus MC L.ply	figshare	doi:10.6084/m9.figshare.c.3662366	https://dx.doi.org/10.6084/m9.figshare.c.3662366	left lower jaw	Alopias vulpinus
ZMA.PISC.111.207 Squalus cubensis_left lower jaw	CT scanning																					ZMA.PISC.111.207 Squalus cubensis MC L_jaw	ZMA.PISC.111.207 Squalus cubensis	figshare	doi:10.6084/m9.figshare.c.3662366	https://dx.doi.org/10.6084/m9.figshare.c.3662366	3D segmentations	ZMA.PISC.111.207 Squalus cubensis MC L.ply	figshare	doi:10.6084/m9.figshare.c.3662366	https://dx.doi.org/10.6084/m9.figshare.c.3662366	left lower jaw	Squalus cubensis
ZMA.PISC.111.240 Isogomphodon oxyrhynchus_left lower jaw	CT scanning																					ZMA.PISC.111.240 Isogomphodon oxyrhynchus MC L_jaw	ZMA.PISC.111.240 Isogomphodon oxyrhynchus	figshare	doi:10.6084/m9.figshare.c.3662366	https://dx.doi.org/10.6084/m9.figshare.c.3662366	3D segmentations	ZMA.PISC.111.240 Isogomphodon oxyrhynchus MC L.ply	figshare	doi:10.6084/m9.figshare.c.3662366	https://dx.doi.org/10.6084/m9.figshare.c.3662366	left lower jaw	Isogomphodon oxyrhynchus
ZMA.PISC.111.361 Heptranchias perlo_left lower jaw	CT scanning																					ZMA.PISC.111.361 Heptranchias perlo MC L_jaw	ZMA.PISC.111.361 Heptranchias perlo	figshare	doi:10.6084/m9.figshare.c.3662366	https://dx.doi.org/10.6084/m9.figshare.c.3662366	3D segmentations	ZMA.PISC.111.361 Heptranchias perlo MC L.ply	figshare	doi:10.6084/m9.figshare.c.3662366	https://dx.doi.org/10.6084/m9.figshare.c.3662366	left lower jaw	Heptranchias perlo
ZMA.PISC.111.362 Rhizoprionodon terraenovae_left lower jaw	CT scanning																					ZMA.PISC.111.362 Rhizoprionodon terraenovae MC L_jaw	ZMA.PISC.111.362 Rhizoprionodon terraenovae	figshare	doi:10.6084/m9.figshare.c.3662366	https://dx.doi.org/10.6084/m9.figshare.c.3662366	3D segmentations	ZMA.PISC.111.362 Rhizoprionodon terraenovae MC L.ply	figshare	doi:10.6084/m9.figshare.c.3662366	https://dx.doi.org/10.6084/m9.figshare.c.3662366	left lower jaw	Rhizoprionodon terraenovae
ZMA.PISC.111.399.a Scyliorhinus canicula_left lower jaw	CT scanning																					ZMA.PISC.111.399.a Scyliorhinus canicula MC L_jaw	ZMA.PISC.111.399.a Scyliorhinus canicula	figshare	doi:10.6084/m9.figshare.c.3662366	https://dx.doi.org/10.6084/m9.figshare.c.3662366	3D segmentations	ZMA.PISC.111.399.a Scyliorhinus canicula MC L.ply	figshare	doi:10.6084/m9.figshare.c.3662366	https://dx.doi.org/10.6084/m9.figshare.c.3662366	left lower jaw	Scyliorhinus canicula
ZMA.PISC.112.272 Dalatias licha_left lower jaw	CT scanning																					ZMA.PISC.112.272 Dalatias licha MC L_jaw	ZMA.PISC.112.272 Dalatias licha	figshare	doi:10.6084/m9.figshare.c.3662366	https://dx.doi.org/10.6084/m9.figshare.c.3662366	3D segmentations	ZMA.PISC.112.272 Dalatias licha MC L.ply	figshare	doi:10.6084/m9.figshare.c.3662366	https://dx.doi.org/10.6084/m9.figshare.c.3662366	left lower jaw	Dalatias licha
ZMA.PISC.113.049 Squatina japonica_left lower jaw	CT scanning																					ZMA.PISC.113.049 Squatina japonica MC L_jaw	ZMA.PISC.113.049 Squatina japonica	figshare	doi:10.6084/m9.figshare.c.3662366	https://dx.doi.org/10.6084/m9.figshare.c.3662366	3D segmentations	ZMA.PISC.113.049 Squatina japonica MC L.ply	figshare	doi:10.6084/m9.figshare.c.3662366	https://dx.doi.org/10.6084/m9.figshare.c.3662366	left lower jaw	Squatina japonica
ZMA.PISC.113.318 Oxynotus centrina_left lower jaw	CT scanning																					ZMA.PISC.113.318 Oxynotus centrina MC L_jaw	ZMA.PISC.113.318 Oxynotus centrina	figshare	doi:10.6084/m9.figshare.c.3662366	https://dx.doi.org/10.6084/m9.figshare.c.3662366	3D segmentations	ZMA.PISC.113.318 Oxynotus centrina MC L.ply	figshare	doi:10.6084/m9.figshare.c.3662366	https://dx.doi.org/10.6084/m9.figshare.c.3662366	left lower jaw	Oxynotus centrina
ZMA.PISC.114.250 Triakis semifasciata_left lower jaw	CT scanning																					ZMA.PISC.114.250 Triakis semifasciata MC L_jaw	ZMA.PISC.114.250 Triakis semifasciata	figshare	doi:10.6084/m9.figshare.c.3662366	https://dx.doi.org/10.6084/m9.figshare.c.3662366	3D segmentations	ZMA.PISC.114.250 Triakis semifasciata MC L.ply	figshare	doi:10.6084/m9.figshare.c.3662366	https://dx.doi.org/10.6084/m9.figshare.c.3662366	left lower jaw	Triakis semifasciata
ZMA.PISC.114.675 Nebrius ferrugineus_left lower jaw	CT scanning																					ZMA.PISC.114.675 Nebrius ferrugineus MC L_jaw	ZMA.PISC.114.675 Nebrius ferrugineus	figshare	doi:10.6084/m9.figshare.c.3662366	https://dx.doi.org/10.6084/m9.figshare.c.3662366	3D segmentations	ZMA.PISC.114.675 Nebrius ferrugineus MC L.ply	figshare	doi:10.6084/m9.figshare.c.3662366	https://dx.doi.org/10.6084/m9.figshare.c.3662366	left lower jaw	Nebrius ferrugineus
ZMA.PISC.114.781 Chiloscyllium indicum_left lower jaw	CT scanning																					ZMA.PISC.114.781 Chiloscyllium indicum MC L_jaw	ZMA.PISC.114.781 Chiloscyllium indicum	figshare	doi:10.6084/m9.figshare.c.3662366	https://dx.doi.org/10.6084/m9.figshare.c.3662366	3D segmentations	ZMA.PISC.114.781 Chiloscyllium indicum MC L.ply	figshare	doi:10.6084/m9.figshare.c.3662366	https://dx.doi.org/10.6084/m9.figshare.c.3662366	left lower jaw	Chiloscyllium indicum
ZMA.PISC.115.140 Squatina squatina_left lower jaw	CT scanning																					ZMA.PISC.115.140 Squatina squatina MC L_jaw	ZMA.PISC.115.140 Squatina squatina	figshare	doi:10.6084/m9.figshare.c.3662366	https://dx.doi.org/10.6084/m9.figshare.c.3662366	3D segmentations	ZMA.PISC.115.140 Squatina squatina MC L.ply	figshare	doi:10.6084/m9.figshare.c.3662366	https://dx.doi.org/10.6084/m9.figshare.c.3662366	left lower jaw	Squatina squatina
ZMA.PISC.116.130 Squalus acanthias_left lower jaw	CT scanning																					ZMA.PISC.116.130 Squalus acanthias MC L_jaw	ZMA.PISC.116.130 Squalus acanthias	figshare	doi:10.6084/m9.figshare.c.3662366	https://dx.doi.org/10.6084/m9.figshare.c.3662366	3D segmentations	ZMA.PISC.116.130 Squalus acanthias MC L.ply	figshare	doi:10.6084/m9.figshare.c.3662366	https://dx.doi.org/10.6084/m9.figshare.c.3662366	left lower jaw	Squalus acanthias
ZMA.PISC.116.165 Lamna nasus_left lower jaw	CT scanning																					ZMA.PISC.116.165 Lamna nasus MC L_jaw	ZMA.PISC.116.165 Lamna nasus	figshare	doi:10.6084/m9.figshare.c.3662366	https://dx.doi.org/10.6084/m9.figshare.c.3662366	3D segmentations	ZMA.PISC.116.165 Lamna nasus MC L.ply	figshare	doi:10.6084/m9.figshare.c.3662366	https://dx.doi.org/10.6084/m9.figshare.c.3662366	left lower jaw	Lamna nasus
ZMA.PISC.116.203 Prionace glauca_left lower jaw	CT scanning																					ZMA.PISC.116.203 Prionace glauca MC L_jaw	ZMA.PISC.116.203 Prionace glauca	figshare	doi:10.6084/m9.figshare.c.3662366	https://dx.doi.org/10.6084/m9.figshare.c.3662366	3D segmentations	ZMA.PISC.116.203 Prionace glauca MC L.ply	figshare	doi:10.6084/m9.figshare.c.3662366	https://dx.doi.org/10.6084/m9.figshare.c.3662366	left lower jaw	Prionace glauca
ZMA.PISC.116.876 Alopias vulpinus_left lower jaw	CT scanning																					ZMA.PISC.116.876 Alopias vulpinus MC L_jaw	ZMA.PISC.116.876 Alopias vulpinus	figshare	doi:10.6084/m9.figshare.c.3662366	https://dx.doi.org/10.6084/m9.figshare.c.3662366	3D segmentations	ZMA.PISC.116.876 Alopias vulpinus MC L.ply	figshare	doi:10.6084/m9.figshare.c.3662366	https://dx.doi.org/10.6084/m9.figshare.c.3662366	left lower jaw	Alopias vulpinus
ZMA.PISC.120.789 Mustelus asterias_left lower jaw	CT scanning																					ZMA.PISC.120.789 Mustelus asterias MC L_jaw	ZMA.PISC.120.789 Mustelus asterias	figshare	doi:10.6084/m9.figshare.c.3662366	https://dx.doi.org/10.6084/m9.figshare.c.3662366	3D segmentations	ZMA.PISC.120.789 Mustelus asterias MC L.ply	figshare	doi:10.6084/m9.figshare.c.3662366	https://dx.doi.org/10.6084/m9.figshare.c.3662366	left lower jaw	Mustelus asterias
ZMA.PISC.140.164 Chiloscyllium arabicum_left lower jaw	CT scanning																					ZMA.PISC.140.164 Chiloscyllium arabicum MC L_jaw	ZMA.PISC.140.164 Chiloscyllium arabicum	figshare	doi:10.6084/m9.figshare.c.3662366	https://dx.doi.org/10.6084/m9.figshare.c.3662366	3D segmentations	ZMA.PISC.140.164 Chiloscyllium arabicum MC L.ply	figshare	doi:10.6084/m9.figshare.c.3662366	https://dx.doi.org/10.6084/m9.figshare.c.3662366	left lower jaw	Chiloscyllium arabicum
ZMA.PISC.140.166 Scyliorhinus boa_left lower jaw	CT scanning																					ZMA.PISC.140.166 Scyliorhinus boa MC L_jaw	ZMA.PISC.140.166 Scyliorhinus boa	figshare	doi:10.6084/m9.figshare.c.3662366	https://dx.doi.org/10.6084/m9.figshare.c.3662366	3D segmentations	ZMA.PISC.140.166 Scyliorhinus boa MC L.ply	figshare	doi:10.6084/m9.figshare.c.3662366	https://dx.doi.org/10.6084/m9.figshare.c.3662366	left lower jaw	Scyliorhinus boa
ZMA.PISC.140.443 Chiloscyllium arabicum_left lower jaw	CT scanning																					ZMA.PISC.140.443 Chiloscyllium arabicum MC L_jaw	ZMA.PISC.140.443 Chiloscyllium arabicum	figshare	doi:10.6084/m9.figshare.c.3662366	https://dx.doi.org/10.6084/m9.figshare.c.3662366	3D segmentations	ZMA.PISC.140.443 Chiloscyllium arabicum MC L.ply	figshare	doi:10.6084/m9.figshare.c.3662366	https://dx.doi.org/10.6084/m9.figshare.c.3662366	left lower jaw	Chiloscyllium arabicum
ERB 0854 Lamna ditropis_left lower jaw	CT scanning	ZNA hospital Antwerp	Philips/Brilliance 40	120	kilovolt	UO	UO:0000248					B	0.5	millimeter	UO	UO:0000016	1	millimeter	UO	UO:0000016		ERB 0854 Lamna ditropis MC L					3D segmentations	ERB 0854 Lamna ditropis MC L.ply	figshare	doi:10.6084/m9.figshare.c.3662366	https://dx.doi.org/10.6084/m9.figshare.c.3662366	left lower jaw	Lamna ditropis
ERB 0929 Lamna nasus_left lower jaw	CT scanning	ZNA hospital Antwerp	Philips/Brilliance 40	120	kilovolt	UO	UO:0000248					B	0.5	millimeter	UO	UO:0000016	1	millimeter	UO	UO:0000016		ERB 0929 Lamna nasus MC L					3D segmentations	ERB 0929 Lamna nasus MC L.ply	figshare	doi:10.6084/m9.figshare.c.3662366	https://dx.doi.org/10.6084/m9.figshare.c.3662366	left lower jaw	Lamna nasus
ERB 0930 Lamna nasus_left lower jaw	CT scanning	ZNA hospital Antwerp	Philips/Brilliance 40	120	kilovolt	UO	UO:0000248					B	0.5	millimeter	UO	UO:0000016	1	millimeter	UO	UO:0000016		ERB 0930 Lamna nasus MC L					3D segmentations	ERB 0930 Lamna nasus MC L.ply	figshare	doi:10.6084/m9.figshare.c.3662366	https://dx.doi.org/10.6084/m9.figshare.c.3662366	left lower jaw	Lamna nasus
ERB 0932 Carcharodon carcharias_left lower jaw	CT scanning	ZNA hospital Antwerp	Philips/Brilliance 40	120	kilovolt	UO	UO:0000248					B	0.5	millimeter	UO	UO:0000016	1	millimeter	UO	UO:0000016		ERB 0932 Carcharodon carcharias MC L					3D segmentations	ERB 0932 Carcharodon carcharias MC L.ply	figshare	doi:10.6084/m9.figshare.c.3662366	https://dx.doi.org/10.6084/m9.figshare.c.3662366	left lower jaw	Carcharodon carcharias
ERB 0933 Isurus oxyrinchus_left lower jaw	CT scanning	ZNA hospital Antwerp	Philips/Brilliance 40	120	kilovolt	UO	UO:0000248					B	0.5	millimeter	UO	UO:0000016	1	millimeter	UO	UO:0000016		ERB 0933 Isurus oxyrinchus MC L					3D segmentations	ERB 0933 Isurus oxyrinchus MC L.ply	figshare	doi:10.6084/m9.figshare.c.3662366	https://dx.doi.org/10.6084/m9.figshare.c.3662366	left lower jaw	Isurus oxyrinchus
ERB 0934 Isurus oxyrinchus_left lower jaw	CT scanning	ZNA hospital Antwerp	Philips/Brilliance 40	120	kilovolt	UO	UO:0000248					B	0.5	millimeter	UO	UO:0000016	1	millimeter	UO	UO:0000016		ERB 0934 Isurus oxyrinchus MC L					3D segmentations	ERB 0934 Isurus oxyrinchus MC L.ply	figshare	doi:10.6084/m9.figshare.c.3662366	https://dx.doi.org/10.6084/m9.figshare.c.3662366	left lower jaw	Isurus oxyrinchus
ERB 0935 Isurus paucus_left lower jaw	CT scanning	ZNA hospital Antwerp	Philips/Brilliance 40	120	kilovolt	UO	UO:0000248					B	0.5	millimeter	UO	UO:0000016	1	millimeter	UO	UO:0000016		ERB 0935 Isurus paucus MC L					3D segmentations	ERB 0935 Isurus paucus MC L.ply	figshare	doi:10.6084/m9.figshare.c.3662366	https://dx.doi.org/10.6084/m9.figshare.c.3662366	left lower jaw	Isurus paucus
ERB 0937 Lamna ditropis_left lower jaw	CT scanning	ZNA hospital Antwerp	Philips/Brilliance 40	120	kilovolt	UO	UO:0000248					B	0.5	millimeter	UO	UO:0000016	1	millimeter	UO	UO:0000016		ERB 0937 Lamna ditropis MC L					3D segmentations	ERB 0937 Lamna ditropis MC L.ply	figshare	doi:10.6084/m9.figshare.c.3662366	https://dx.doi.org/10.6084/m9.figshare.c.3662366	left lower jaw	Lamna ditropis
FLMNH 44978 Centroscymnus coelolepis_left lower jaw	CT scanning	USF Center for Advanced Health	GE_Medical Systems/Lightspeed V	120	kilovolt	UO	UO:0000248	100	milliampere per second			LUNG	0.625	millimeter	UO	UO:0000016	0.625	millimeter	UO	UO:0000016		FLMNH 44978 Centroscymnus coelolepis MC L					3D segmentations	FLMNH 44978 Centroscymnus coelolepis MC L.ply	figshare	doi:10.6084/m9.figshare.c.3662366	https://dx.doi.org/10.6084/m9.figshare.c.3662366	left lower jaw	Centroscymnus coelolepis
LACMNH 3211 Cephaloscyllium ventriosum_left lower jaw	CT scanning	UC Irvine Medical Center	Siemens/Sensation 16	120	kilovolt	UO	UO:0000248	196	milliampere per second			H40f	0.699	millimeter	UO	UO:0000016	0.75	millimeter	UO	UO:0000016		LACMNH 3211 Cephaloscyllium ventriosum MC L					3D segmentations	LACMNH 3211 Cephaloscyllium ventriosum MC L.ply	figshare	doi:10.6084/m9.figshare.c.3662366	https://dx.doi.org/10.6084/m9.figshare.c.3662366	left lower jaw	Cephaloscyllium ventriosum
LACMNH 38139 Stegostoma fasciatum_left lower jaw	CT scanning	UC Irvine Medical Center	Siemens/Sensation 16	120	kilovolt	UO	UO:0000248	196	milliampere per second			H40f	0.699	millimeter	UO	UO:0000016	0.75	millimeter	UO	UO:0000016		LACMNH 38139 Stegostoma fasciatum MC L					3D segmentations	LACMNH 38139 Stegostoma fasciatum MC L.ply	figshare	doi:10.6084/m9.figshare.c.3662366	https://dx.doi.org/10.6084/m9.figshare.c.3662366	left lower jaw	Stegostoma fasciatum
LACMNH 38291 Chiloscyllium griseum_left lower jaw	CT scanning	UC Irvine Medical Center	Siemens/Sensation 16	120	kilovolt	UO	UO:0000248	196	milliampere per second			H40f	0.699	millimeter	UO	UO:0000016	0.75	millimeter	UO	UO:0000016		LACMNH 38291 Chiloscyllium griseum MC L					3D segmentations	LACMNH 38291 Chiloscyllium griseum MC L.ply	figshare	doi:10.6084/m9.figshare.c.3662366	https://dx.doi.org/10.6084/m9.figshare.c.3662366	left lower jaw	Chiloscyllium griseum
LACMNH 43856 Galeocerdo cuvier_left lower jaw	CT scanning	UC Irvine Medical Center	Siemens/Sensation 16	120	kilovolt	UO	UO:0000248	196	milliampere per second			H40f	0.699	millimeter	UO	UO:0000016	0.75	millimeter	UO	UO:0000016		LACMNH 43856 Galeocerdo cuvier MC L					3D segmentations	LACMNH 43856 Galeocerdo cuvier MC L.ply	figshare	doi:10.6084/m9.figshare.c.3662366	https://dx.doi.org/10.6084/m9.figshare.c.3662366	left lower jaw	Galeocerdo cuvier
LACMNH 45857-1 Pseudocarcharias kamoharai_left lower jaw	CT scanning	Toshiba America Medical Systems	Toshiba/Aquilion	120	kilovolt	UO	UO:0000248	125	milliampere per second			FC04					2	millimeter	UO	UO:0000016		LACMNH 45857-1 Pseudocarcharias kamoharai MC L					3D segmentations	LACMNH 45857-1 Pseudocarcharias kamoharai MC L.ply	figshare	doi:10.6084/m9.figshare.c.3662366	https://dx.doi.org/10.6084/m9.figshare.c.3662366	left lower jaw	Pseudocarcharias kamoharai
LACMNH 47362-1 Mitsukurina owstoni_left lower jaw	CT scanning	Toshiba America Medical Systems	Toshiba/Aquilion	120	kilovolt	UO	UO:0000248	125	milliampere per second			FC04	1	millimeter	UO	UO:0000016	2	millimeter	UO	UO:0000016		LACMNH 47362-1 Mitsukurina owstoni MC L					3D segmentations	LACMNH 47362-1 Mitsukurina owstoni MC L.ply	figshare	doi:10.6084/m9.figshare.c.3662366	https://dx.doi.org/10.6084/m9.figshare.c.3662366	left lower jaw	Mitsukurina owstoni
no id Carcharias taurus_left lower jaw	CT scanning	Tampa General Hospital	Philips/Brilliance 64	120	kilovolt	UO	UO:0000248					UA					0.9	millimeter	UO	UO:0000016		no id Carcharias taurus MC L					3D segmentations	no id Carcharias taurus MC L.ply	figshare	doi:10.6084/m9.figshare.c.3662366	https://dx.doi.org/10.6084/m9.figshare.c.3662366	left lower jaw	Carcharias taurus
no id Carcharhinus acronotus_left lower jaw	CT scanning	University Diagnostic Institute	Toshiba/Aquilion	120	kilovolt	UO	UO:0000248	100	milliampere per second			FC30	0.5	millimeter	UO	UO:0000016	1	millimeter	UO	UO:0000016		no id Carcharhinus acronotus MC L					3D segmentations	no id Carcharhinus acronotus MC L.ply	figshare	doi:10.6084/m9.figshare.c.3662366	https://dx.doi.org/10.6084/m9.figshare.c.3662366	left lower jaw	Carcharhinus acronotus
no id Eusphyra blochii_left lower jaw	CT scanning	University Diagnostic Institute	Toshiba/Aquilion	120	kilovolt	UO	UO:0000248	20	milliampere per second			FC13	2	millimeter	UO	UO:0000016	2	millimeter	UO	UO:0000016		no id Eusphyra blochii MC L					3D segmentations	no id Eusphyra blochii MC L.ply	figshare	doi:10.6084/m9.figshare.c.3662366	https://dx.doi.org/10.6084/m9.figshare.c.3662366	left lower jaw	Eusphyra blochii
no id Sphyrna mokarran_left lower jaw	CT scanning	University Diagnostic Institute	Toshiba/Aquilion	120	kilovolt	UO	UO:0000248	20	milliampere per second			FC13					1	millimeter	UO	UO:0000016		no id Sphyrna mokarran MC L					3D segmentations	no id Sphyrna mokarran MC L.ply	figshare	doi:10.6084/m9.figshare.c.3662366	https://dx.doi.org/10.6084/m9.figshare.c.3662366	left lower jaw	Sphyrna mokarran
no id Sphyrna tudes_left lower jaw	CT scanning	University Diagnostic Institute	Toshiba/Aquilion	120	kilovolt	UO	UO:0000248	75	milliampere per second			FC30	0.5	millimeter	UO	UO:0000016	0.5	millimeter	UO	UO:0000016		no id Sphyrna tudes MC L					3D segmentations	no id Sphyrna tudes MC L.ply	figshare	doi:10.6084/m9.figshare.c.3662366	https://dx.doi.org/10.6084/m9.figshare.c.3662366	left lower jaw	Sphyrna tudes
no id Rhizoprionodon terraenovae_left lower jaw	CT scanning	University Diagnostic Institute	Toshiba/Aquilion 64	120	kilovolt	UO	UO:0000248	75	milliampere per second			FC30	0.5	millimeter	UO	UO:0000016	1	millimeter	UO	UO:0000016		no id Rhizoprionodon terraenovae MC L					3D segmentations	no id Rhizoprionodon terraenovae MC L.ply	figshare	doi:10.6084/m9.figshare.c.3662366	https://dx.doi.org/10.6084/m9.figshare.c.3662366	left lower jaw	Rhizoprionodon terraenovae
no id Hexanchus griseus_left lower jaw	CT scanning	USF Center for Advanced Health	GE_Medical Systems/Lightspeed V	120	kilovolt	UO	UO:0000248	100	milliampere per second			LUNG	0.625	millimeter	UO	UO:0000016	0.625	millimeter	UO	UO:0000016		no id Hexanchus griseus MC L					3D segmentations	no id Hexanchus griseus MC L.ply	figshare	doi:10.6084/m9.figshare.c.3662366	https://dx.doi.org/10.6084/m9.figshare.c.3662366	left lower jaw	Hexanchus griseus
SIO CCS-79-4-5 Negaprion acutidens_left lower jaw	CT scanning	UC Irvine Medical Center											0.499	millimeter	UO	UO:0000016						SIO CCS-79-4-5 Negaprion acutidens MC L					3D segmentations	SIO CCS-79-4-5 Negaprion acutidens MC L.ply	figshare	doi:10.6084/m9.figshare.c.3662366	https://dx.doi.org/10.6084/m9.figshare.c.3662366	left lower jaw	Negaprion acutidens
SIO CCS-79-4-6 Negaprion acutidens_left lower jaw	CT scanning	UC Irvine Medical Center											0.5	millimeter	UO	UO:0000016						SIO CCS-79-4-6 Negaprion acutidens MC L					3D segmentations	SIO CCS-79-4-6 Negaprion acutidens MC L.ply	figshare	doi:10.6084/m9.figshare.c.3662366	https://dx.doi.org/10.6084/m9.figshare.c.3662366	left lower jaw	Negaprion acutidens
UF 160188 Alopias superciliosus_left lower jaw	CT scanning	Medical University of South Carolina	Siemens/Sensation 64	80	kilovolt	UO	UO:0000248	287	milliampere per second			B10s	0.6	millimeter	UO	UO:0000016	0.6	millimeter	UO	UO:0000016		UF 160188 Alopias superciliosus MC L					3D segmentations	UF 160188 Alopias superciliosus MC L.ply	figshare	doi:10.6084/m9.figshare.c.3662366	https://dx.doi.org/10.6084/m9.figshare.c.3662366	left lower jaw	Alopias superciliosus
USNM 3999 Orectolobus maculatus_left lower jaw	CT scanning	Medical University of South Carolina	Siemens/Sensation 64	80	kilovolt	UO	UO:0000248	48	milliampere per second			B10s	0.6	millimeter	UO	UO:0000016	0.6	millimeter	UO	UO:0000016		USNM 3999 Orectolobus maculatus MC L					3D segmentations	USNM 3999 Orectolobus maculatus MC L.ply	figshare	doi:10.6084/m9.figshare.c.3662366	https://dx.doi.org/10.6084/m9.figshare.c.3662366	left lower jaw	Orectolobus maculatus
SIO 50-200 Carcharhinus brachyurus_left lower jaw	CT scanning	Marine Vertebrate Collection, SIO	3T GE Signa Exite HDx														0.7	millimeter	UO	UO:0000016		SIO 50-200 Carcharhinus brachyurus MC L					3D segmentations	SIO 50-200 Carcharhinus brachyurus MC L (raw).ply	figshare	doi:10.6084/m9.figshare.c.3662366	https://dx.doi.org/10.6084/m9.figshare.c.3662366	left lower jaw	Carcharhinus brachyurus
SIO 62-1 Carcharhinus galapagensis_left lower jaw	CT scanning	Marine Vertebrate Collection, SIO	3T GE Signa Exite HDx										1	millimeter	UO	UO:0000016	1	millimeter	UO	UO:0000016		SIO 62-1 Carcharhinus galapagensis MC L					3D segmentations	SIO 62-1 Carcharhinus galapagensis MC L (raw).ply	figshare	doi:10.6084/m9.figshare.c.3662366	https://dx.doi.org/10.6084/m9.figshare.c.3662366	left lower jaw	Carcharhinus galapagensis
no id DFL Mustelus henlei_right lower jaw mirrored	CT scanning	California Institute of Technology	7T Bruker Biospec Avance II										0.2	millimeter	UO	UO:0000016	0.2	millimeter	UO	UO:0000016		no id DFL Mustelus henlei MC R mirrored					3D segmentations	no id DFL Mustelus henlei MC R mirrored (raw).ply	figshare	doi:10.6084/m9.figshare.c.3662366	https://dx.doi.org/10.6084/m9.figshare.c.3662366	right lower jaw mirrored	Mustelus henlei
SIO 91-85 Orectolobus ornatus_left lower jaw	CT scanning	Marine Vertebrate Collection, SIO	7T Bruker - UCLA										0.1	millimeter	UO	UO:0000016	0.1	millimeter	UO	UO:0000016		SIO 91-85 Orectolobus ornatus MC L					3D segmentations	SIO 91-85 Orectolobus ornatus MC L (raw).ply	figshare	doi:10.6084/m9.figshare.c.3662366	https://dx.doi.org/10.6084/m9.figshare.c.3662366	left lower jaw	Orectolobus ornatus
PSRC Uncat Proscyllium habereri_left lower jaw	CT scanning	Pacific Shark Research Center	7T Bruker Biospec Avance II										0.1	millimeter	UO	UO:0000016	0.1	millimeter	UO	UO:0000016		PSRC Uncat Proscyllium habereri MC L					3D segmentations	PSRC Uncat Proscyllium habereri MC L (raw).ply	figshare	doi:10.6084/m9.figshare.c.3662366	https://dx.doi.org/10.6084/m9.figshare.c.3662366	left lower jaw	Proscyllium habereri
